# Supplementary material for: Shotgun sequencing of Yersinia enterocolitica strain W22703 (biotype 2, serotype O:9): genomic evidence for oscillation between invertebrates and mammals
Source: BMC Genomics. 2011 Mar 31;12:168. doi: 10.1186/1471-2164-12-168 (PMC3079665; doi:10.1186/1471-2164-12-168)
Supplement: Additional file 1 — FR accession numbers of all W22703 contigs [file 1471-2164-12-168-S1.XLS]

## Sheet: contigs
contig	Accession
1066	FR718488
1022	FR718489
1050	FR718490
1058	FR718491
1067	FR718492
1088	FR718493
1094	FR718494
1099	FR718495
1102	FR718496
1116	FR718497
1117	FR718498
1120	FR718499
1131	FR718500
1146	FR718501
1153	FR718502
1155	FR718503
1157	FR718504
1162	FR718505
1165	FR718506
1170	FR718507
1171	FR718508
1177	FR718509
1186	FR718510
1189	FR718511
1190	FR718512
1191	FR718513
1192	FR718514
1200	FR718515
1206	FR718516
1209	FR718517
1211	FR718518
1216	FR718519
1218	FR718520
1225	FR718521
1226	FR718522
1232	FR718523
1235	FR718524
1240	FR718525
1245	FR718526
1246	FR718527
1249	FR718528
1261	FR718529
1265	FR718530
1269	FR718531
1271	FR718532
1276	FR718533
1279	FR718534
1280	FR718535
1283	FR718536
1295	FR718537
1302	FR718538
1309	FR718539
1314	FR718540
1317	FR718541
1318	FR718542
1323	FR718543
1327	FR718544
1328	FR718545
1333	FR718546
1338	FR718547
1345	FR718548
1349	FR718549
1352	FR718550
1353	FR718551
1354	FR718552
1360	FR718553
1361	FR718554
1362	FR718555
1363	FR718556
1365	FR718557
1366	FR718558
1367	FR718559
1370	FR718560
1373	FR718561
1374	FR718562
1377	FR718563
1378	FR718564
1384	FR718565
1386	FR718566
1387	FR718567
1388	FR718568
1390	FR718569
1393	FR718570
1394	FR718571
1395	FR718572
1396	FR718573
1401	FR718574
1402	FR718575
1404	FR718576
1406	FR718577
1410	FR718578
1411	FR718579
1412	FR718580
1413	FR718581
1421	FR718582
1423	FR718583
1428	FR718584
1430	FR718585
1431	FR718586
1432	FR718587
1433	FR718588
1437	FR718589
1454	FR718590
1455	FR718591
1456	FR718592
1457	FR718593
1462	FR718594
1463	FR718595
1464	FR718596
1465	FR718597
1466	FR718598
1468	FR718599
1469	FR718600
1471	FR718601
1473	FR718602
1474	FR718603
1475	FR718604
1476	FR718605
1479	FR718606
1483	FR718607
1488	FR718608
1501	FR718609
1515	FR718610
1516	FR718611
1526	FR718612
1539	FR718613
1553	FR718614
1555	FR718615
1557	FR718616
1558	FR718617
1561	FR718618
1562	FR718619
1566	FR718620
1569	FR718621
1572	FR718622
1575	FR718623
1579	FR718624
1585	FR718625
1593	FR718626
1594	FR718627
1597	FR718628
1600	FR718629
1602	FR718630
1606	FR718631
1608	FR718632
1611	FR718633
1612	FR718634
1613	FR718635
1614	FR718636
1615	FR718637
1616	FR718638
1617	FR718639
1618	FR718640
1619	FR718641
1620	FR718642
1621	FR718643
1627	FR718644
1629	FR718645
1630	FR718646
1633	FR718647
1635	FR718648
1638	FR718649
1640	FR718650
1641	FR718651
1642	FR718652
1644	FR718653
1646	FR718654
1647	FR718655
1648	FR718656
1651	FR718657
1654	FR718658
1655	FR718659
1656	FR718660
1657	FR718661
1658	FR718662
1659	FR718663
1660	FR718664
1664	FR718665
1667	FR718666
1672	FR718667
1741	FR718668
1744	FR718669
1746	FR718670
1750	FR718671
1752	FR718672
1757	FR718673
1759	FR718674
1760	FR718675
1763	FR718676
1764	FR718677
1766	FR718678
1768	FR718679
1776	FR718680
1778	FR718681
1785	FR718682
1790	FR718683
1793	FR718684
1794	FR718685
1795	FR718686
1796	FR718687
1798	FR718688
1800	FR718689
1802	FR718690
1803	FR718691
1804	FR718692
1807	FR718693
1810	FR718694
1811	FR718695
1812	FR718696
1814	FR718697
1815	FR718698
1817	FR718699
1819	FR718700
1822	FR718701
1825	FR718702
1831	FR718703
1833	FR718704
1835	FR718705
1837	FR718706
1839	FR718707
1845	FR718708
1847	FR718709
1854	FR718710
1855	FR718711
1856	FR718712
1860	FR718713
1865	FR718714
1866	FR718715
1867	FR718716
1869	FR718717
1871	FR718718
1873	FR718719
1877	FR718720
1878	FR718721
1879	FR718722
1882	FR718723
1884	FR718724
1885	FR718725
1887	FR718726
1890	FR718727
1891	FR718728
1894	FR718729
1895	FR718730
1896	FR718731
1897	FR718732
1900	FR718733
1901	FR718734
1904	FR718735
1906	FR718736
1909	FR718737
1912	FR718738
1913	FR718739
1915	FR718740
1916	FR718741
1918	FR718742
1920	FR718743
1921	FR718744
1923	FR718745
1924	FR718746
1930	FR718747
1932	FR718748
1934	FR718749
1936	FR718750
1937	FR718751
1939	FR718752
1941	FR718753
1945	FR718754
1946	FR718755
1947	FR718756
1949	FR718757
1950	FR718758
1952	FR718759
1955	FR718760
1957	FR718761
1958	FR718762
1963	FR718763
1964	FR718764
1965	FR718765
1967	FR718766
1968	FR718767
1970	FR718768
1971	FR718769
1972	FR718770
1973	FR718771
1975	FR718772
1976	FR718773
1978	FR718774
1979	FR718775
1980	FR718776
1982	FR718777
1983	FR718778
1985	FR718779
1988	FR718780
1989	FR718781
1991	FR718782
1992	FR718783
1995	FR718784
1996	FR718785
1997	FR718786
1998	FR718787
1999	FR718788
2001	FR718789
2002	FR718790
2005	FR718791
2006	FR718792
2008	FR718793
2009	FR718794
2012	FR718795
2014	FR718796
2017	FR718797
