# Supplementary material for: Shotgun sequencing of Yersinia enterocolitica strain W22703 (biotype 2, serotype O:9): genomic evidence for oscillation between invertebrates and mammals
Source: BMC Genomics. 2011 Mar 31;12:168. doi: 10.1186/1471-2164-12-168 (PMC3079665; doi:10.1186/1471-2164-12-168)
Supplement: Additional file 2 — W22703 gene names, locus tags, and protein accession numbers. [file 1471-2164-12-168-S2.XLS]

## Sheet: CDS
Contig accession	Contig name	Protein accession	locus tag	gene name	product
FR718488	1066	CBX69286.1	YEW_JL40810		hypothetical protein
FR718488	1066	CBX69288.1	YEW_JL40830		hypothetical protein
FR718489	1022	CBX69289.1	YEW_JR41630	yibN	uncharacterized protein yibN
FR718489	1022	CBX69290.1	YEW_JR41640	grxC	glutaredoxin-3
FR718489	1022	CBX69291.1	YEW_JR41650	secB	protein-export protein secB
FR718489	1022	CBX69292.1	YEW_JR41660	gpsA	glycerol-3-phosphate dehydrogenase [NAD(P)+]
FR718489	1022	CBX69293.1	YEW_JR41670	cysE	serine acetyltransferase
FR718489	1022	CBX69294.1	YEW_JR41680	yibK	uncharacterized tRNA/rRNA methyltransferase yibK
FR718489	1022	CBX69295.1	YEW_JR41690	ada	regulatory protein ada
FR718489	1022	CBX69296.1	YEW_JR41700	cpxA	sensor protein cpxA
FR718489	1022	CBX69297.1	YEW_JR41710	cpxR	transcriptional regulatory protein cpxR
FR718489	1022	CBX69298.1	YEW_JR41720	cpxP	periplasmic protein cpxP
FR718489	1022	CBX69299.1	YEW_JR41730	fieF	cation-efflux pump fieF
FR718489	1022	CBX69300.1	YEW_JR41740		unknown protein
FR718489	1022	CBX69301.1	YEW_JR41750	pfkA	6-phosphofructokinase
FR718489	1022	CBX69302.1	YEW_JR41760	sbp	sulfate-binding protein
FR718489	1022	CBX69303.1	YEW_JR41770		unknown protein
FR718489	1022	CBX69304.1	YEW_JR41780	tpiA	triosephosphate isomerase
FR718489	1022	CBX69305.1	YEW_JR41790	yiiQ	uncharacterized protein yiiQ
FR718489	1022	CBX69306.1	YEW_JR41800	yiiR	uncharacterized protein yiiR
FR718489	1022	CBX69307.1	YEW_JR41810	fpr	ferredoxin--NADP reductase
FR718489	1022	CBX69308.1	YEW_JR41820		hypothetical protein
FR718489	1022	CBX69309.1	YEW_JR41830		hypothetical protein
FR718489	1022	CBX69310.1	YEW_JR41840		unknown protein
FR718489	1022	CBX69311.1	YEW_JR41850		unknown protein
FR718489	1022	CBX69312.1	YEW_JR41860		hypothetical protein
FR718489	1022	CBX69313.1	YEW_JR41870	emrD	multidrug resistance protein D
FR718489	1022	CBX69314.1	YEW_JR41880	glpX	fructose-1,6-bisphosphatase class 2
FR718489	1022	CBX69315.1	YEW_JR41890	glpK	glycerol kinase
FR718489	1022	CBX69316.1	YEW_JR41900		hypothetical protein
FR718489	1022	CBX69317.1	YEW_JR41910	glpF	glycerol uptake facilitator protein
FR718489	1022	CBX69318.1	YEW_JR41920	zapB	cell division protein zapB
FR718489	1022	CBX69319.1	YEW_JR41930	rraa	regulator of ribonuclease activity A
FR718489	1022	CBX69320.1	YEW_JR41940		hypothetical protein
FR718489	1022	CBX69321.1	YEW_JR41950		hypothetical protein
FR718489	1022	CBX69322.1	YEW_JR41960	hslU	ATP-dependent hsl protease ATP-binding subunit hslU
FR718489	1022	CBX69323.1	YEW_JR41970	hslV	ATP-dependent protease hslV
FR718489	1022	CBX69324.1	YEW_JR41980	ftsN	cell division protein ftsN
FR718489	1022	CBX69325.1	YEW_JR41990	cytR	HTH-type transcriptional repressor cytR
FR718489	1022	CBX69326.1	YEW_JR42000		unknown protein
FR718489	1022	CBX69327.1	YEW_JR42010	priA	primosomal protein N'
FR718489	1022	CBX69328.1	YEW_JR42020	rpmE	50S ribosomal protein L31
FR718489	1022	CBX69329.1	YEW_JR42030	metJ	met repressor
FR718489	1022	CBX69330.1	YEW_JR42040	metB	cystathionine gamma-synthase
FR718489	1022	CBX69331.1	YEW_JR42050	metL	bifunctional aspartokinase/homoserine dehydrogenase 2
FR718489	1022	CBX69332.1	YEW_JR42060	metF	5,10-methylenetetrahydrofolate reductase
FR718489	1022	CBX69333.1	YEW_JR42070		unknown protein
FR718492	1067	CBX69334.1	YEW_IM36860	ntrB	nitrogen regulation protein ntrB
FR718492	1067	CBX69335.1	YEW_IM36870	ntrC	nitrogen assimilation regulatory protein
FR718492	1067	CBX69336.1	YEW_IM36880	hemN	oxygen-independent coproporphyrinogen-III oxidase
FR718492	1067	CBX69337.1	YEW_IM36890		UPF0241 protein YE0023
FR718492	1067	CBX69338.1	YEW_IM36900	engB	putative GTP-binding protein engB
FR718492	1067	CBX69339.1	YEW_IM36910	polA	DNA polymerase I
FR718492	1067	CBX69340.1	YEW_IM36920		hypothetical protein
FR718492	1067	CBX69341.1	YEW_IM36930	dsbA	thiol:disulfide interchange protein dsbA
FR718492	1067	CBX69342.1	YEW_IM36940	rdoA	protein rdoA
FR718492	1067	CBX69343.1	YEW_IM36950	yihD	protein yihD
FR718492	1067	CBX69344.1	YEW_IM36960	mobA	putative molybdopterin-guanine dinucleotide biosynthesis protein A
FR718492	1067	CBX69345.1	YEW_IM36970	mobB	molybdopterin-guanine dinucleotide biosynthesis protein B
FR718492	1067	CBX69346.1	YEW_IM36980		hypothetical protein
FR718493	1088	CBX69347.1	YEW_KB43130	metK	S-adenosylmethionine synthetase
FR718493	1088	CBX69348.1	YEW_KB43140		hypothetical protein
FR718493	1088	CBX69349.1	YEW_KB43150	bigR	biofilm growth-associated repressor
FR718493	1088	CBX69350.1	YEW_KB43160	sprT	protein sprT
FR718493	1088	CBX69351.1	YEW_KB43170	nucM	nuclease nucM
FR718493	1088	CBX69352.1	YEW_KB43180	rsmE	ribosomal RNA small subunit methyltransferase E
FR718493	1088	CBX69353.1	YEW_KB43190	gshB	glutathione synthetase
FR718493	1088	CBX69354.1	YEW_KB43200		UPF0301 protein YE3428
FR718493	1088	CBX69355.1	YEW_KB43210		putative Holliday junction resolvase
FR718493	1088	CBX69356.1	YEW_KB43220	CPA	N-carbamoylputrescine amidase
FR718493	1088	CBX69357.1	YEW_KB43230	aguA	putative agmatine deiminase
FR718493	1088	CBX69358.1	YEW_KB43240	yggR	uncharacterized protein yggR
FR718493	1088	CBX69359.1	YEW_KB43250	yggS	UPF0001 protein yggS
FR718493	1088	CBX69360.1	YEW_KB43260	proC	pyrroline-5-carboxylate reductase
FR718493	1088	CBX69361.1	YEW_KB43270		uncharacterized protein in proC 3'region
FR718493	1088	CBX69362.1	YEW_KB43280		UPF0235 protein YE3436
FR718493	1088	CBX69363.1	YEW_KB43290		nucleoside-triphosphatase
FR718493	1088	CBX69364.1	YEW_KB43300	yggW	oxygen-independent coproporphyrinogen-III oxidase-like protein yggW
FR718493	1088	CBX69365.1	YEW_KB43310	yggN	uncharacterized protein yggN
FR718493	1088	CBX69366.1	YEW_KB43320	glsA	glutaminase 1
FR718493	1088	CBX69367.1	YEW_KB43330		hypothetical protein
FR718493	1088	CBX69368.1	YEW_KB43340	yggL	uncharacterized protein yggL
FR718493	1088	CBX69369.1	YEW_KB43350	trmB	tRNA (guanine-N(7)-)-methyltransferase
FR718493	1088	CBX69370.1	YEW_KB43360	mutY	A/G-specific adenine glycosylase
FR718493	1088	CBX69371.1	YEW_KB43370		hypothetical protein
FR718493	1088	CBX69372.1	YEW_KB43380		putative Fe(2+)-trafficking protein
FR718493	1088	CBX69373.1	YEW_KB43390	mltC	membrane-bound lytic murein transglycosylase C
FR718493	1088	CBX69374.1	YEW_KB43400		hypothetical protein
FR718493	1088	CBX69375.1	YEW_KB43410	speC	ornithine decarboxylase, constitutive
FR718493	1088	CBX69376.1	YEW_KB43420		unknown protein
FR718493	1088	CBX69377.1	YEW_KB43430		unknown protein
FR718493	1088	CBX69378.1	YEW_KB43440		hypothetical protein
FR718493	1088	CBX69379.1	YEW_KB43450		unknown protein
FR718493	1088	CBX69380.1	YEW_KB43460		unknown protein
FR718493	1088	CBX69381.1	YEW_KB43470		hypothetical protein
FR718493	1088	CBX69382.1	YEW_KB43480		unknown protein
FR718493	1088	CBX69383.1	YEW_KB43490	insA	insertion element iso-IS1N protein insA
FR718493	1088	CBX69384.1	YEW_KB43500	insB	insertion element iso-IS1n protein insB
FR718493	1088	CBX69385.1	YEW_KB43510		hypothetical protein
FR718493	1088	CBX69386.1	YEW_KB43520		hypothetical protein
FR718493	1088	CBX69387.1	YEW_KB43530		hypothetical protein
FR718493	1088	CBX69388.1	YEW_KB43540	potE	putrescine-ornithine antiporter
FR718493	1088	CBX69389.1	YEW_KB43550	speF	ornithine decarboxylase, inducible
FR718493	1088	CBX69390.1	YEW_KB43560		hypothetical protein
FR718493	1088	CBX69391.1	YEW_KB43570		hypothetical protein
FR718493	1088	CBX69392.1	YEW_KB43580	mdtN	multidrug resistance protein mdtN
FR718493	1088	CBX69393.1	YEW_KB43590		hypothetical protein
FR718493	1088	CBX69394.1	YEW_KB43600		hypothetical protein
FR718493	1088	CBX69395.1	YEW_KB43610		hypothetical protein
FR718493	1088	CBX69396.1	YEW_KB43620		hypothetical protein
FR718493	1088	CBX69397.1	YEW_KB43630	map	methionine aminopeptidase
FR718493	1088	CBX69398.1	YEW_KB43640	yclP	uncharacterized ABC transporter ATP-binding protein yclP
FR718493	1088	CBX69399.1	YEW_KB43650	yclO	uncharacterized ABC transporter permease protein yclO
FR718493	1088	CBX69400.1	YEW_KB43660	yclN	uncharacterized ABC transporter permease protein yclN
FR718493	1088	CBX69401.1	YEW_KB43670		hypothetical protein
FR718493	1088	CBX69402.1	YEW_KB43680		hypothetical protein
FR718493	1088	CBX69403.1	YEW_KB43690		hypothetical protein
FR718493	1088	CBX69404.1	YEW_KB43700		hypothetical protein
FR718493	1088	CBX69405.1	YEW_KB43710		unknown protein
FR718493	1088	CBX69406.1	YEW_KB43720	mocR	putative rhizopine catabolism regulatory protein mocR
FR718493	1088	CBX69407.1	YEW_KB43730		unknown protein
FR718493	1088	CBX69408.1	YEW_KB43740		unknown protein
FR718493	1088	CBX69409.1	YEW_KB43750	ydfJ	putative inner membrane metabolite transport protein ydfJ
FR718493	1088	CBX69410.1	YEW_KB43760		hypothetical protein
FR718493	1088	CBX69411.1	YEW_KB43770		hypothetical protein
FR718493	1088	CBX69412.1	YEW_KB43780		hypothetical protein
FR718493	1088	CBX69413.1	YEW_KB43790	yjbB	uncharacterized protein yjbB
FR718493	1088	CBX69414.1	YEW_KB43800		hypothetical protein
FR718493	1088	CBX69415.1	YEW_KB43810		hypothetical protein
FR718493	1088	CBX69416.1	YEW_KB43820		hypothetical protein
FR718493	1088	CBX69417.1	YEW_KB43830	proP	proline/betaine transporter
FR718493	1088	CBX69418.1	YEW_KB43840		unknown protein
FR718493	1088	CBX69419.1	YEW_KB43850	acrF	acriflavine resistance protein F
FR718493	1088	CBX69420.1	YEW_KB43860		hypothetical protein
FR718493	1088	CBX69421.1	YEW_KB43870		hypothetical protein
FR718493	1088	CBX69422.1	YEW_KB43880		hypothetical protein
FR718493	1088	CBX69423.1	YEW_KB43890		hypothetical protein
FR718493	1088	CBX69424.1	YEW_KB43900	ydcL	uncharacterized lipoprotein ydcL
FR718493	1088	CBX69425.1	YEW_KB43910	thiM	hydroxyethylthiazole kinase
FR718493	1088	CBX69426.1	YEW_KB43920		hypothetical protein
FR718493	1088	CBX69427.1	YEW_KB43930	hypF	carbamoyltransferase hypF
FR718494	1094	CBX69428.1	YEW_IQ37320		hypothetical protein
FR718494	1094	CBX69429.1	YEW_IQ37330	ompF	outer membrane protein F
FR718494	1094	CBX69430.1	YEW_IQ37340	astE	succinylglutamate desuccinylase
FR718494	1094	CBX69431.1	YEW_IQ37350	astB	N-succinylarginine dihydrolase
FR718494	1094	CBX69432.1	YEW_IQ37360		hypothetical protein
FR718495	1099	CBX69433.1	YEW_FS24290	uspE	universal stress protein E
FR718495	1099	CBX69434.1	YEW_FS24300	fnr	fumarate and nitrate reduction regulatory protein
FR718496	1102	CBX69435.1	YEW_EN19580		unknown protein
FR718496	1102	CBX69436.1	YEW_EN19590	nadA	quinolinate synthetase A
FR718496	1102	CBX69437.1	YEW_EN19600	pnuC	nicotinamide riboside transporter pnuC
FR718496	1102	CBX69438.1	YEW_EN19610	zitB	zinc transporter zitB
FR718496	1102	CBX69439.1	YEW_EN19620	aroG	phospho-2-dehydro-3-deoxyheptonate aldolase,Phe-sensitive
FR718496	1102	CBX69440.1	YEW_EN19630	gpmA	2,3-bisphosphoglycerate-dependent phosphoglycerate mutase
FR718496	1102	CBX69441.1	YEW_EN19640		unknown protein
FR718496	1102	CBX69442.1	YEW_EN19650	nucA	nuclease
FR718496	1102	CBX69443.1	YEW_EN19660		unknown protein
FR718496	1102	CBX69444.1	YEW_EN19670		unknown protein
FR718496	1102	CBX69445.1	YEW_EN19680		hypothetical protein
FR718496	1102	CBX69446.1	YEW_EN19690		unknown protein
FR718496	1102	CBX69447.1	YEW_EN19700	psiF	phosphate starvation-inducible protein psiF
FR718496	1102	CBX69448.1	YEW_EN19710	galM	aldose 1-epimerase
FR718496	1102	CBX69449.1	YEW_EN19720	galK	galactokinase
FR718496	1102	CBX69450.1	YEW_EN19730	galT	galactose-1-phosphate uridylyltransferase
FR718496	1102	CBX69451.1	YEW_EN19740	galE	UDP-glucose 4-epimerase
FR718496	1102	CBX69452.1	YEW_EN19750		hypothetical protein
FR718496	1102	CBX69453.1	YEW_EN19760	modF	putative molybdenum transport ATP-binding protein modF
FR718496	1102	CBX69454.1	YEW_EN19770		unknown protein
FR718496	1102	CBX69455.1	YEW_EN19780	modE	transcriptional regulator modE
FR718496	1102	CBX69456.1	YEW_EN19790	ybhT	uncharacterized protein ybhT
FR718496	1102	CBX69457.1	YEW_EN19800	modA	molybdate-binding periplasmic protein
FR718496	1102	CBX69458.1	YEW_EN19810		hypothetical protein
FR718497	1116	CBX69459.1	YEW_JC39730		unknown protein
FR718497	1116	CBX69460.1	YEW_JC39740		unknown protein
FR718497	1116	CBX69461.1	YEW_JC39750		hypothetical protein
FR718497	1116	CBX69462.1	YEW_JC39760		hypothetical protein
FR718497	1116	CBX69463.1	YEW_JC39770		unknown protein
FR718497	1116	CBX69464.1	YEW_JC39780		unknown protein
FR718497	1116	CBX69465.1	YEW_JC39790		hypothetical protein
FR718497	1116	CBX69466.1	YEW_JC39800	bglA	6-phospho-beta-glucosidase bglA
FR718497	1116	CBX69467.1	YEW_JC39810		hypothetical protein
FR718497	1116	CBX69468.1	YEW_JC39820		hypothetical protein
FR718497	1116	CBX69469.1	YEW_JC39830		unknown protein
FR718497	1116	CBX69470.1	YEW_JC39840		unknown protein
FR718497	1116	CBX69471.1	YEW_JC39850		unknown protein
FR718497	1116	CBX69472.1	YEW_JC39860		unknown protein
FR718497	1116	CBX69473.1	YEW_JC39870	5	putative antitermination protein Q
FR718497	1116	CBX69474.1	YEW_JC39880	CI	repressor protein CI
FR718497	1116	CBX69475.1	YEW_JC39890		hypothetical protein
FR718497	1116	CBX69476.1	YEW_JC39900	msgA	virulence protein msgA
FR718497	1116	CBX69477.1	YEW_JC39910	pla	coagulase/fibrinolysin
FR718497	1116	CBX69478.1	YEW_JC39920	tcp	methyl-accepting chemotaxis citrate transducer
FR718497	1116	CBX69479.1	YEW_JC39930		hypothetical protein
FR718497	1116	CBX69480.1	YEW_JC39940		hypothetical protein
FR718497	1116	CBX69481.1	YEW_JC39950		hypothetical protein
FR718497	1116	CBX69482.1	YEW_JC39960		hypothetical protein
FR718497	1116	CBX69483.1	YEW_JC39970		hypothetical protein
FR718497	1116	CBX69484.1	YEW_JC39980		hypothetical protein
FR718497	1116	CBX69485.1	YEW_JC39990		unknown protein
FR718498	1117	CBX69486.1	YEW_CO10690	oppF	oligopeptide transport ATP-binding protein oppF
FR718498	1117	CBX69487.1	YEW_CO10700	dppD	dipeptide transport ATP-binding protein dppD
FR718498	1117	CBX69488.1	YEW_CO10710	ddpC	putative D,D-dipeptide transport system permease protein ddpC
FR718498	1117	CBX69489.1	YEW_CO10720	ddpB	putative D,D-dipeptide transport system permease protein ddpB
FR718498	1117	CBX69490.1	YEW_CO10730		hypothetical protein
FR718498	1117	CBX69491.1	YEW_CO10740	yjgK	uncharacterized protein yjgK
FR718498	1117	CBX69492.1	YEW_CO10750		hypothetical protein
FR718498	1117	CBX69493.1	YEW_CO10760	argI	ornithine carbamoyltransferase
FR718498	1117	CBX69494.1	YEW_CO10770	yjgD	uncharacterized protein yjgD
FR718498	1117	CBX69495.1	YEW_CO10780		unknown protein
FR718499	1120	CBX69496.1	YEW_EW21010		hypothetical protein
FR718499	1120	CBX69497.1	YEW_EW21020	cstA	carbon starvation protein A homolog
FR718499	1120	CBX69498.1	YEW_EW21030		hypothetical protein
FR718499	1120	CBX69499.1	YEW_EW21040	rmuC	DNA recombination protein rmuC homolog
FR718499	1120	CBX69500.1	YEW_EW21050	ubiE	Ubiquinone/menaquinone biosynthesis methyltransferase ubiE
FR718499	1120	CBX69501.1	YEW_EW21060	yigP	uncharacterized protein yigP
FR718499	1120	CBX69502.1	YEW_EW21070	ubiB	putative ubiquinone biosynthesis protein ubiB
FR718499	1120	CBX69503.1	YEW_EW21080	tatA	Sec-independent protein translocase protein tatA/E homolog
FR718499	1120	CBX69504.1	YEW_EW21090	tatB	Sec-independent protein translocase protein tatB homolog
FR718499	1120	CBX69505.1	YEW_EW21100	tatC	Sec-independent protein translocase protein tatC
FR718499	1120	CBX69506.1	YEW_EW21110	tatD	deoxyribonuclease tatD
FR718499	1120	CBX69507.1	YEW_EW21120	hemB	delta-aminolevulinic acid dehydratase
FR718499	1120	CBX69508.1	YEW_EW21130	rfaH	transcriptional activator rfaH
FR718499	1120	CBX69509.1	YEW_EW21140	ubiD	3-octaprenyl-4-hydroxybenzoate carboxy-lyase
FR718499	1120	CBX69510.1	YEW_EW21150	fre	NAD(P)H-flavin reductase
FR718499	1120	CBX69511.1	YEW_EW21160	fadA	3-ketoacyl-CoA thiolase
FR718499	1120	CBX69512.1	YEW_EW21170	fadB	fatty acid oxidation complex subunit alpha
FR718499	1120	CBX69513.1	YEW_EW21180		unknown protein
FR718499	1120	CBX69514.1	YEW_EW21190	pepQ	Xaa-Pro dipeptidase
FR718499	1120	CBX69515.1	YEW_EW21200	yigZ	iMPACT family member yigZ
FR718499	1120	CBX69516.1	YEW_EW21210	trkH	trk system potassium uptake protein trkH
FR718499	1120	CBX69517.1	YEW_EW21220		hypothetical protein
FR718499	1120	CBX69518.1	YEW_EW21230	hemG	protoporphyrinogen oxidase
FR718500	1131	CBX69519.1	YEW_GT29130		hypothetical protein
FR718500	1131	CBX69520.1	YEW_GT29140		UPF0231 protein YE0706
FR718500	1131	CBX69521.1	YEW_GT29150	yddG	inner membrane protein yddG
FR718500	1131	CBX69522.1	YEW_GT29160		unknown protein
FR718500	1131	CBX69523.1	YEW_GT29170	speD	S-adenosylmethionine decarboxylase proenzyme
FR718500	1131	CBX69524.1	YEW_GT29180	speE	spermidine synthase
FR718500	1131	CBX69525.1	YEW_GT29190	yacC	uncharacterized protein yacC
FR718500	1131	CBX69526.1	YEW_GT29200	cueO	blue copper oxidase cueO
FR718500	1131	CBX69527.1	YEW_GT29210		hypothetical protein
FR718500	1131	CBX69528.1	YEW_GT29220	hpt	hypoxanthine phosphoribosyltransferase
FR718500	1131	CBX69529.1	YEW_GT29230	can	carbonic anhydrase 2
FR718500	1131	CBX69530.1	YEW_GT29240	yadG	uncharacterized ABC transporter ATP-binding protein yadG
FR718500	1131	CBX69531.1	YEW_GT29250	yadH	inner membrane transport permease yadH
FR718500	1131	CBX69532.1	YEW_GT29260		hypothetical protein
FR718500	1131	CBX69533.1	YEW_GT29270	yadE	uncharacterized protein yadE
FR718500	1131	CBX69534.1	YEW_GT29280	panD	aspartate 1-decarboxylase
FR718500	1131	CBX69535.1	YEW_GT29290	panC	pantothenate synthetase
FR718500	1131	CBX69536.1	YEW_GT29300		unknown protein
FR718500	1131	CBX69537.1	YEW_GT29310	panB	3-methyl-2-oxobutanoate hydroxymethyltransferase
FR718500	1131	CBX69538.1	YEW_GT29320		unknown protein
FR718500	1131	CBX69539.1	YEW_GT29330	folK	2-amino-4-hydroxy-6-hydroxymethyldihydropteridine pyrophosphokinase
FR718500	1131	CBX69540.1	YEW_GT29340	pcnB	poly(A) polymerase
FR718500	1131	CBX69541.1	YEW_GT29350	gluQ	glutamyl-Q tRNA(Asp) synthetase
FR718500	1131	CBX69542.1	YEW_GT29360	dksA	DnaK suppressor protein
FR718500	1131	CBX69543.1	YEW_GT29370	sfsA	sugar fermentation stimulation protein homolog
FR718500	1131	CBX69544.1	YEW_GT29380	ligT	2'-5'-RNA ligase
FR718500	1131	CBX69545.1	YEW_GT29390		hypothetical protein
FR718500	1131	CBX69546.1	YEW_GT29400	hrpB	ATP-dependent RNA helicase hrpB
FR718500	1131	CBX69547.1	YEW_GT29410		hypothetical protein
FR718500	1131	CBX69548.1	YEW_GT29420	mrcB	penicillin-binding protein 1B
FR718500	1131	CBX69549.1	YEW_GT29430	fhuC	iron(3+)-hydroxamate import ATP-binding protein fhuC
FR718500	1131	CBX69550.1	YEW_GT29440	fhuD	iron(3+)-hydroxamate-binding protein fhuD
FR718500	1131	CBX69551.1	YEW_GT29450	fhuB	iron(3+)-hydroxamate import system permease protein fhuB
FR718500	1131	CBX69552.1	YEW_GT29460		hypothetical protein
FR718500	1131	CBX69553.1	YEW_GT29470	narU	nitrite extrusion protein 2
FR718500	1131	CBX69554.1	YEW_GT29480	hemL	glutamate-1-semialdehyde 2,1-aminomutase
FR718500	1131	CBX69555.1	YEW_GT29490		unknown protein
FR718500	1131	CBX69556.1	YEW_GT29500	clcA	H(+)/Cl(-) exchange transporter clcA
FR718500	1131	CBX69557.1	YEW_GT29510	erpA	iron-sulfur cluster insertion protein erpA
FR718500	1131	CBX69558.1	YEW_GT29520		unknown protein
FR718500	1131	CBX69559.1	YEW_GT29530	yadS	UPF0126 inner membrane protein yadS
FR718500	1131	CBX69560.1	YEW_GT29540		unknown protein
FR718500	1131	CBX69561.1	YEW_GT29550		unknown protein
FR718500	1131	CBX69562.1	YEW_GT29560		hypothetical protein
FR718500	1131	CBX69563.1	YEW_GT29570	mtnN	5'-methylthioadenosine/S-adenosylhomocysteinenucl eosidase
FR718500	1131	CBX69564.1	YEW_GT29580	dgt	deoxyguanosinetriphosphate triphosphohydrolase
FR718500	1131	CBX69565.1	YEW_GT29590	degP	protease do
FR718500	1131	CBX69566.1	YEW_GT29600	barA	signal transduction histidine-protein kinase barA
FR718500	1131	CBX69567.1	YEW_GT29610	rumA	23S rRNA (uracil-5-)-methyltransferase rumA
FR718500	1131	CBX69568.1	YEW_GT29620	relA	GTP pyrophosphokinase
FR718500	1131	CBX69569.1	YEW_GT29630	mazG	protein mazG
FR718500	1131	CBX69570.1	YEW_GT29640	pyrG	CTP synthase
FR718500	1131	CBX69571.1	YEW_GT29650	eno	enolase
FR718500	1131	CBX69572.1	YEW_GT29660	ygfA	uncharacterized protein ygfA
FR718500	1131	CBX69573.1	YEW_GT29670	zapA	cell division protein zapA
FR718500	1131	CBX69574.1	YEW_GT29680		UPF0149 protein YE3397
FR718500	1131	CBX69575.1	YEW_GT29690	pepP	Xaa-Pro aminopeptidase
FR718500	1131	CBX69576.1	YEW_GT29700		hypothetical protein
FR718500	1131	CBX69577.1	YEW_GT29710		hypothetical protein
FR718501	1146	CBX69578.1	YEW_DZ17130		unknown protein
FR718501	1146	CBX69579.1	YEW_DZ17140		hypothetical protein
FR718501	1146	CBX69580.1	YEW_DZ17150		hypothetical protein
FR718501	1146	CBX69581.1	YEW_DZ17160		hypothetical protein
FR718501	1146	CBX69582.1	YEW_DZ17170		hypothetical protein
FR718501	1146	CBX69583.1	YEW_DZ17180	glnB	nitrogen regulatory protein P-II
FR718501	1146	CBX69584.1	YEW_DZ17190	yhfT	uncharacterized protein yhfT
FR718501	1146	CBX69585.1	YEW_DZ17200	yhfU	uncharacterized protein yhfU
FR718501	1146	CBX69586.1	YEW_DZ17210	php	phosphotriesterase homology protein
FR718501	1146	CBX69587.1	YEW_DZ17220	yhfX	uncharacterized protein yhfX
FR718501	1146	CBX69588.1	YEW_DZ17230	yhfY	uncharacterized protein yhfY
FR718501	1146	CBX69589.1	YEW_DZ17240	yhfZ	uncharacterized protein yhfZ
FR718501	1146	CBX69590.1	YEW_DZ17250	hmp	flavohemoprotein
FR718501	1146	CBX69591.1	YEW_DZ17260	glyA	serine hydroxymethyltransferase
FR718501	1146	CBX69592.1	YEW_DZ17270		hypothetical protein
FR718501	1146	CBX69593.1	YEW_DZ17280		hypothetical protein
FR718501	1146	CBX69594.1	YEW_DZ17290	hcaT	putative 3-phenylpropionic acid transporter
FR718501	1146	CBX69595.1	YEW_DZ17300		hypothetical protein
FR718501	1146	CBX69596.1	YEW_DZ17310		uncharacterized protein HI1249
FR718501	1146	CBX69597.1	YEW_DZ17320		hypothetical protein
FR718501	1146	CBX69598.1	YEW_DZ17330	suhB	inositol-1-monophosphatase
FR718501	1146	CBX69599.1	YEW_DZ17340	trmJ	tRNA (cytidine/uridine-2'-O-)-methyltransferase trmJ
FR718501	1146	CBX69600.1	YEW_DZ17350	iscR	HTH-type transcriptional regulator iscR
FR718501	1146	CBX69601.1	YEW_DZ17360	iscS	cysteine desulfurase
FR718501	1146	CBX69602.1	YEW_DZ17370	nifU	nifU-like protein
FR718501	1146	CBX69603.1	YEW_DZ17380		unknown protein
FR718501	1146	CBX69604.1	YEW_DZ17390	hscB	co-chaperone protein hscB
FR718501	1146	CBX69605.1	YEW_DZ17400	hscA	chaperone protein hscA
FR718501	1146	CBX69606.1	YEW_DZ17410		hypothetical protein
FR718501	1146	CBX69607.1	YEW_DZ17420		hypothetical protein
FR718501	1146	CBX69608.1	YEW_DZ17430	fdx	2Fe-2S ferredoxin
FR718501	1146	CBX69609.1	YEW_DZ17440	iscX	protein iscX
FR718501	1146	CBX69610.1	YEW_DZ17450	pepB	peptidase B
FR718501	1146	CBX69611.1	YEW_DZ17460	sseB	protein sseB
FR718501	1146	CBX69612.1	YEW_DZ17470		hypothetical protein
FR718501	1146	CBX69613.1	YEW_DZ17480		unknown protein
FR718501	1146	CBX69614.1	YEW_DZ17490		hypothetical protein
FR718501	1146	CBX69615.1	YEW_DZ17500		hypothetical protein
FR718501	1146	CBX69616.1	YEW_DZ17510		hypothetical protein
FR718501	1146	CBX69617.1	YEW_DZ17520	pbpC	penicillin-binding protein 1C
FR718501	1146	CBX69618.1	YEW_DZ17530		hypothetical protein
FR718501	1146	CBX69619.1	YEW_DZ17540	ndk	nucleoside diphosphate kinase
FR718501	1146	CBX69620.1	YEW_DZ17550		unknown protein
FR718501	1146	CBX69621.1	YEW_DZ17560	rlmN	ribosomal RNA large subunit methyltransferase N
FR718501	1146	CBX69622.1	YEW_DZ17570		hypothetical protein
FR718501	1146	CBX69623.1	YEW_DZ17580		hypothetical protein
FR718501	1146	CBX69624.1	YEW_DZ17590	rodZ	cytoskeleton protein rodZ
FR718501	1146	CBX69625.1	YEW_DZ17600	ispG	4-hydroxy-3-methylbut-2-en-1-yl diphosphate synthase
FR718501	1146	CBX69626.1	YEW_DZ17610	hisS	histidyl-tRNA synthetase
FR718501	1146	CBX69627.1	YEW_DZ17620	yfgM	UPF0070 protein yfgM
FR718501	1146	CBX69628.1	YEW_DZ17630		unknown protein
FR718501	1146	CBX69629.1	YEW_DZ17640	yfgL	lipoprotein yfgL
FR718501	1146	CBX69630.1	YEW_DZ17650		unknown protein
FR718501	1146	CBX69631.1	YEW_DZ17660		GTP-binding protein engA
FR718501	1146	CBX69632.1	YEW_DZ17670		hypothetical protein
FR718502	1153	CBX69633.1	YEW_CP10790	amiC	N-acetylmuramoyl-L-alanine amidase amiC
FR718502	1153	CBX69634.1	YEW_CP10800	argA	amino-acid acetyltransferase
FR718502	1153	CBX69635.1	YEW_CP10810		unknown protein
FR718503	1155	CBX69636.1	YEW_LS49860	pgaC	biofilm PGA synthesis N-glycosyltransferase pgaC
FR718503	1155	CBX69637.1	YEW_LS49870		hypothetical protein
FR718503	1155	CBX69638.1	YEW_LS49880		uncharacterized protein YIR042C
FR718503	1155	CBX69639.1	YEW_LS49890		unknown protein
FR718503	1155	CBX69640.1	YEW_LS49900	phoH	protein phoH
FR718503	1155	CBX69641.1	YEW_LS49910		unknown protein
FR718504	1157	CBX69642.1	YEW_CM10240		unknown protein
FR718504	1157	CBX69643.1	YEW_CM10250	mtr	tryptophan-specific transport protein
FR718504	1157	CBX69644.1	YEW_CM10260	tnaA	tryptophanase
FR718504	1157	CBX69645.1	YEW_CM10270		hypothetical protein
FR718504	1157	CBX69646.1	YEW_CM10280	leuD	3-isopropylmalate dehydratase small subunit
FR718504	1157	CBX69647.1	YEW_CM10290	leuC	3-isopropylmalate dehydratase large subunit
FR718504	1157	CBX69648.1	YEW_CM10300	leuB	3-isopropylmalate dehydrogenase
FR718504	1157	CBX69649.1	YEW_CM10310	leuA	2-isopropylmalate synthase
FR718504	1157	CBX69650.1	YEW_CM10320		hypothetical protein
FR718504	1157	CBX69651.1	YEW_CM10330		unknown protein
FR718504	1157	CBX69652.1	YEW_CM10340	leuO	putative HTH-type transcriptional regulator leuO
FR718504	1157	CBX69653.1	YEW_CM10350		putative long-chain-fatty-acid--CoA ligase
FR718504	1157	CBX69654.1	YEW_CM10360		unknown protein
FR718504	1157	CBX69655.1	YEW_CM10370	ilvI	acetolactate synthase isozyme 3 large subunit
FR718504	1157	CBX69656.1	YEW_CM10380	ilvH	acetolactate synthase isozyme 3 small subunit
FR718504	1157	CBX69657.1	YEW_CM10390	fruR	fructose repressor
FR718504	1157	CBX69658.1	YEW_CM10400	ygaW	uncharacterized protein ygaW
FR718504	1157	CBX69659.1	YEW_CM10410		unknown protein
FR718504	1157	CBX69660.1	YEW_CM10420	mraZ	protein mraZ
FR718504	1157	CBX69661.1	YEW_CM10430	mraW	S-adenosyl-L-methionine-dependent methyltransferase mraW
FR718504	1157	CBX69662.1	YEW_CM10440	ftsL	cell division protein ftsL
FR718504	1157	CBX69663.1	YEW_CM10450		hypothetical protein
FR718504	1157	CBX69664.1	YEW_CM10460	ftsI	peptidoglycan synthetase ftsI
FR718504	1157	CBX69665.1	YEW_CM10470		hypothetical protein
FR718504	1157	CBX69666.1	YEW_CM10480	murE	UDP-N-acetylmuramoyl-L-alanyl-D-glutamate--2,6-di aminopimelate ligase
FR718504	1157	CBX69667.1	YEW_CM10490		hypothetical protein
FR718504	1157	CBX69668.1	YEW_CM10500	murF	UDP-N-acetylmuramoyl-tripeptide--D-alanyl-D-alani ne ligase
FR718504	1157	CBX69669.1	YEW_CM10510	mraY	phospho-N-acetylmuramoyl-pentapeptide-transferase
FR718504	1157	CBX69670.1	YEW_CM10520	murD	UDP-N-acetylmuramoylalanine--D-glutamate ligase
FR718504	1157	CBX69671.1	YEW_CM10530	ftsW	cell division protein ftsW
FR718504	1157	CBX69672.1	YEW_CM10540	murG	UDP-N-acetylglucosamine--N-acetylmuramyl-(pentape ptide) pyrophosphoryl-undecaprenol..
FR718504	1157	CBX69673.1	YEW_CM10550	murC	UDP-N-acetylmuramate--L-alanine ligase
FR718504	1157	CBX69674.1	YEW_CM10560		hypothetical protein
FR718504	1157	CBX69675.1	YEW_CM10570	ddl	D-alanine--D-alanine ligase
FR718504	1157	CBX69676.1	YEW_CM10580	ftsQ	cell division protein ftsQ
FR718504	1157	CBX69677.1	YEW_CM10590	ftsA	cell division protein ftsA
FR718504	1157	CBX69678.1	YEW_CM10600	ftsZ	cell division protein ftsZ
FR718504	1157	CBX69679.1	YEW_CM10610	lpxC	UDP-3-O-[3-hydroxymyristoyl] N-acetylglucosamine deacetylase
FR718504	1157	CBX69680.1	YEW_CM10620		hypothetical protein
FR718504	1157	CBX69681.1	YEW_CM10630	secM	secretion monitor
FR718504	1157	CBX69682.1	YEW_CM10640	secA	protein translocase subunit secA
FR718504	1157	CBX69683.1	YEW_CM10650	mutT	mutator mutT protein
FR718505	1162	CBX69684.1	YEW_DA12330	hyfE	hydrogenase-4 component E
FR718505	1162	CBX69685.1	YEW_DA12340	hyfD	hydrogenase-4 component D
FR718505	1162	CBX69686.1	YEW_DA12350	hyfC	hydrogenase-4 component C
FR718505	1162	CBX69687.1	YEW_DA12360	hyfB	hydrogenase-4 component B
FR718505	1162	CBX69688.1	YEW_DA12370	hycB	formate hydrogenlyase subunit 2
FR718505	1162	CBX69689.1	YEW_DA12380	hypA	putative hydrogenase nickel incorporation protein hypA
FR718505	1162	CBX69690.1	YEW_DA12390		frd operon uncharacterized protein C
FR718505	1162	CBX69691.1	YEW_DA12400	sanA	protein sanA
FR718505	1162	CBX69692.1	YEW_DA12410	sfcA	NAD-dependent malic enzyme
FR718505	1162	CBX69693.1	YEW_DA12420		unknown protein
FR718505	1162	CBX69694.1	YEW_DA12430	cdd	cytidine deaminase
FR718505	1162	CBX69695.1	YEW_DA12440	yohK	inner membrane protein yohK
FR718505	1162	CBX69696.1	YEW_DA12450		UPF0299 membrane protein YE2790
FR718505	1162	CBX69697.1	YEW_DA12460		hypothetical protein
FR718505	1162	CBX69698.1	YEW_DA12470		hypothetical protein
FR718505	1162	CBX69699.1	YEW_DA12480		hypothetical protein
FR718505	1162	CBX69700.1	YEW_DA12490		hypothetical protein
FR718505	1162	CBX69701.1	YEW_DA12500		unknown protein
FR718505	1162	CBX69702.1	YEW_DA12510	metG	methionyl-tRNA synthetase
FR718505	1162	CBX69703.1	YEW_DA12520	mrp	protein mrp
FR718505	1162	CBX69704.1	YEW_DA12530		unknown protein
FR718505	1162	CBX69705.1	YEW_DA12540	udk	uridine kinase
FR718505	1162	CBX69706.1	YEW_DA12550		hypothetical protein
FR718505	1162	CBX69707.1	YEW_DA12560	dcd	deoxycytidine triphosphate deaminase
FR718505	1162	CBX69708.1	YEW_DA12570	asmA	protein asmA
FR718505	1162	CBX69709.1	YEW_DA12580		hypothetical protein
FR718505	1162	CBX69710.1	YEW_DA12590	dcuC	anaerobic C4-dicarboxylate transporter dcuC
FR718505	1162	CBX69711.1	YEW_DA12600	yegH	UPF0053 protein yegH
FR718505	1162	CBX69712.1	YEW_DA12610		hypothetical protein
FR718505	1162	CBX69713.1	YEW_DA12620	manC	mannose-1-phosphate guanylyltransferase
FR718505	1162	CBX69714.1	YEW_DA12630	manB	phosphomannomutase
FR718505	1162	CBX69715.1	YEW_DA12640	galU	UTP--glucose-1-phosphate uridylyltransferase
FR718505	1162	CBX69716.1	YEW_DA12650	galU	UTP--glucose-1-phosphate uridylyltransferase
FR718505	1162	CBX69717.1	YEW_DA12660	rfbD	putative GDP-mannose 4,6-dehydratase
FR718505	1162	CBX69718.1	YEW_DA12670		hypothetical protein
FR718505	1162	CBX69719.1	YEW_DA12680		unknown protein
FR718505	1162	CBX69720.1	YEW_DA12690		hypothetical protein
FR718505	1162	CBX69721.1	YEW_DA12700		hypothetical protein
FR718505	1162	CBX69722.1	YEW_DA12710		hypothetical protein
FR718505	1162	CBX69723.1	YEW_DA12720		hypothetical protein
FR718505	1162	CBX69724.1	YEW_DA12730		hypothetical protein
FR718505	1162	CBX69725.1	YEW_DA12740		hypothetical protein
FR718505	1162	CBX69726.1	YEW_DA12750		hypothetical protein
FR718505	1162	CBX69727.1	YEW_DA12760	gnd	6-phosphogluconate dehydrogenase,decarboxylating
FR718505	1162	CBX69728.1	YEW_DA12770		hypothetical protein
FR718505	1162	CBX69729.1	YEW_DA12780		hypothetical protein
FR718505	1162	CBX69730.1	YEW_DA12790	hisF	imidazole glycerol phosphate synthase subunit hisF
FR718505	1162	CBX69731.1	YEW_DA12800	hisA	1-(5-phosphoribosyl)-5-[(5-phosphoribosylamino)me thylideneamino] imidazole-4-carbox..
FR718505	1162	CBX69732.1	YEW_DA12810	hisH	imidazole glycerol phosphate synthase subunit hisH
FR718505	1162	CBX69733.1	YEW_DA12820	hisB	histidine biosynthesis bifunctional protein hisB
FR718505	1162	CBX69734.1	YEW_DA12830		hypothetical protein
FR718505	1162	CBX69735.1	YEW_DA12840		hypothetical protein
FR718505	1162	CBX69736.1	YEW_DA12850	hisC	histidinol-phosphate aminotransferase
FR718505	1162	CBX69737.1	YEW_DA12860	hisD	histidinol dehydrogenase
FR718505	1162	CBX69738.1	YEW_DA12870	hisG	ATP phosphoribosyltransferase
FR718505	1162	CBX69739.1	YEW_DA12880	yeeZ	protein yeeZ
FR718505	1162	CBX69740.1	YEW_DA12890		hypothetical protein
FR718505	1162	CBX69741.1	YEW_DA12900		unknown protein
FR718506	1165	CBX69742.1	YEW_GJ27280		hypothetical protein
FR718506	1165	CBX69743.1	YEW_GJ27290	ybhL	inner membrane protein ybhL
FR718506	1165	CBX69744.1	YEW_GJ27300	ybhR	inner membrane transport permease ybhR
FR718506	1165	CBX69745.1	YEW_GJ27310	ybhS	inner membrane transport permease ybhS
FR718506	1165	CBX69746.1	YEW_GJ27320	ybhF	uncharacterized ABC transporter ATP-binding protein ybhF
FR718506	1165	CBX69747.1	YEW_GJ27330		hypothetical protein
FR718506	1165	CBX69748.1	YEW_GJ27340		UPF0194 membrane protein YE2891
FR718506	1165	CBX69749.1	YEW_GJ27350	ybiH	uncharacterized HTH-type transcriptional regulator ybiH
FR718506	1165	CBX69750.1	YEW_GJ27360		hypothetical protein
FR718506	1165	CBX69751.1	YEW_GJ27370		hypothetical protein
FR718506	1165	CBX69752.1	YEW_GJ27380	dusC	tRNA-dihydrouridine synthase C
FR718506	1165	CBX69753.1	YEW_GJ27390		hypothetical protein
FR718506	1165	CBX69754.1	YEW_GJ27400		hypothetical protein
FR718506	1165	CBX69755.1	YEW_GJ27410		hypothetical protein
FR718506	1165	CBX69756.1	YEW_GJ27420		unknown protein
FR718506	1165	CBX69757.1	YEW_GJ27430	pbpG	D-alanyl-D-alanine endopeptidase
FR718506	1165	CBX69758.1	YEW_GJ27440	dld	D-lactate dehydrogenase
FR718506	1165	CBX69759.1	YEW_GJ27450		hypothetical protein
FR718506	1165	CBX69760.1	YEW_GJ27460		hypothetical protein
FR718506	1165	CBX69761.1	YEW_GJ27470	yajD	uncharacterized protein yajD
FR718506	1165	CBX69762.1	YEW_GJ27480		hypothetical protein
FR718506	1165	CBX69763.1	YEW_GJ27490	yeaQ	UPF0410 protein yeaQ
FR718506	1165	CBX69764.1	YEW_GJ27500	phnC	phosphonates import ATP-binding protein phnC
FR718506	1165	CBX69765.1	YEW_GJ27510		hypothetical protein
FR718506	1165	CBX69766.1	YEW_GJ27520		hypothetical protein
FR718506	1165	CBX69767.1	YEW_GJ27530		hypothetical protein
FR718506	1165	CBX69768.1	YEW_GJ27540		hypothetical protein
FR718506	1165	CBX69769.1	YEW_GJ27550	yehS	uncharacterized protein yehS
FR718506	1165	CBX69770.1	YEW_GJ27560		hypothetical protein
FR718506	1165	CBX69771.1	YEW_GJ27570		hypothetical protein
FR718506	1165	CBX69772.1	YEW_GJ27580		hypothetical protein
FR718506	1165	CBX69773.1	YEW_GJ27590		hypothetical protein
FR718506	1165	CBX69774.1	YEW_GJ27600		hypothetical protein
FR718506	1165	CBX69775.1	YEW_GJ27610		hypothetical protein
FR718506	1165	CBX69776.1	YEW_GJ27620		hypothetical protein
FR718506	1165	CBX69777.1	YEW_GJ27630	livF	high-affinity branched-chain amino acid transport ATP-binding protein livF
FR718506	1165	CBX69778.1	YEW_GJ27640		hypothetical protein
FR718506	1165	CBX69779.1	YEW_GJ27650	sseA	3-mercaptopyruvate sulfurtransferase
FR718506	1165	CBX69780.1	YEW_GJ27660		hypothetical protein
FR718506	1165	CBX69781.1	YEW_GJ27670		hypothetical protein
FR718506	1165	CBX69782.1	YEW_GJ27680		hypothetical protein
FR718506	1165	CBX69783.1	YEW_GJ27690	osmF	putative osmoprotectant uptake system substrate-binding protein osmF
FR718506	1165	CBX69784.1	YEW_GJ27700	yehY	putative osmoprotectant uptake system permease protein yehY
FR718506	1165	CBX69785.1	YEW_GJ27710	yehX	putative osmoprotectant uptake system ATP-binding protein yehX
FR718506	1165	CBX69786.1	YEW_GJ27720	yehW	putative osmoprotectant uptake system permease protein yehW
FR718506	1165	CBX69787.1	YEW_GJ27730		hypothetical protein
FR718506	1165	CBX69788.1	YEW_GJ27740		hypothetical protein
FR718506	1165	CBX69789.1	YEW_GJ27750		hypothetical protein
FR718506	1165	CBX69790.1	YEW_GJ27760		unknown protein
FR718506	1165	CBX69791.1	YEW_GJ27770	yedA	uncharacterized inner membrane transporter yedA
FR718506	1165	CBX69792.1	YEW_GJ27780		hypothetical protein
FR718506	1165	CBX69793.1	YEW_GJ27790	ompF	outer membrane protein F
FR718506	1165	CBX69794.1	YEW_GJ27800		hypothetical protein
FR718506	1165	CBX69795.1	YEW_GJ27810		unknown protein
FR718506	1165	CBX69796.1	YEW_GJ27820	dinG	putative ATP-dependent helicase dinG
FR718506	1165	CBX69797.1	YEW_GJ27830	aqpZ	aquaporin Z
FR718506	1165	CBX69798.1	YEW_GJ27840	ybiB	uncharacterized protein ybiB
FR718507	1170	CBX69799.1	YEW_FM23330		hypothetical protein
FR718507	1170	CBX69800.1	YEW_FM23340		unknown protein
FR718507	1170	CBX69801.1	YEW_FM23350		unknown protein
FR718507	1170	CBX69802.1	YEW_FM23360		hypothetical protein
FR718507	1170	CBX69803.1	YEW_FM23370		hypothetical protein
FR718507	1170	CBX69804.1	YEW_FM23380		hypothetical protein
FR718507	1170	CBX69805.1	YEW_FM23390		hypothetical protein
FR718507	1170	CBX69806.1	YEW_FM23400		hypothetical protein
FR718507	1170	CBX69807.1	YEW_FM23410		hypothetical protein
FR718507	1170	CBX69808.1	YEW_FM23420	intA	prophage CP4-57 integrase
FR718507	1170	CBX69809.1	YEW_FM23430	smpB	ssrA-binding protein
FR718507	1170	CBX69810.1	YEW_FM23440	yfjG	UPF0083 protein yfjG
FR718507	1170	CBX69811.1	YEW_FM23450	rnfH	protein rnfH
FR718507	1170	CBX69812.1	YEW_FM23460	smpA	small protein A
FR718507	1170	CBX69813.1	YEW_FM23470	recN	DNA repair protein recN
FR718507	1170	CBX69814.1	YEW_FM23480	ppnK	putative inorganic polyphosphate/ATP-NAD kinase
FR718507	1170	CBX69815.1	YEW_FM23490	grpE	protein grpE
FR718507	1170	CBX69816.1	YEW_FM23500	ung	uracil-DNA glycosylase
FR718507	1170	CBX69817.1	YEW_FM23510	grcA	autonomous glycyl radical cofactor
FR718507	1170	CBX69818.1	YEW_FM23520		unknown protein
FR718507	1170	CBX69819.1	YEW_FM23530	phlA	extracellular phospholipase A1
FR718507	1170	CBX69820.1	YEW_FM23540		unknown protein
FR718507	1170	CBX69821.1	YEW_FM23550	phlB	protein phlB
FR718507	1170	CBX69822.1	YEW_FM23560		unknown protein
FR718508	1171	CBX69823.1	YEW_DX16510	cycA	D-serine/D-alanine/glycine transporter
FR718508	1171	CBX69824.1	YEW_DX16520	rutR	HTH-type transcriptional regulator rutR
FR718508	1171	CBX69825.1	YEW_DX16530		hypothetical protein
FR718508	1171	CBX69826.1	YEW_DX16540	rutB	putative isochorismatase family protein rutB
FR718508	1171	CBX69827.1	YEW_DX16550	rutC	UPF0076 protein rutC
FR718508	1171	CBX69828.1	YEW_DX16560	rutD	protein rutD
FR718508	1171	CBX69829.1	YEW_DX16570		putative NADH dehydrogenase/NAD(P)H nitroreductase YE1946
FR718508	1171	CBX69830.1	YEW_DX16580	rutF	putative flavin reductase rutF
FR718508	1171	CBX69831.1	YEW_DX16590		hypothetical protein
FR718508	1171	CBX69832.1	YEW_DX16600		hypothetical protein
FR718508	1171	CBX69833.1	YEW_DX16610		hypothetical protein
FR718508	1171	CBX69834.1	YEW_DX16620		unknown protein
FR718508	1171	CBX69835.1	YEW_DX16630		unknown protein
FR718508	1171	CBX69836.1	YEW_DX16640		hypothetical protein
FR718508	1171	CBX69837.1	YEW_DX16650	nanM	N-acetylneuraminate epimerase
FR718508	1171	CBX69838.1	YEW_DX16660		hypothetical protein
FR718508	1171	CBX69839.1	YEW_DX16670	wrbA	flavoprotein wrbA
FR718508	1171	CBX69840.1	YEW_DX16680	ycdB	peroxidase ycdB
FR718508	1171	CBX69841.1	YEW_DX16690	ycdO	UPF0409 protein ycdO
FR718508	1171	CBX69842.1	YEW_DX16700	efeU	ferrous iron permease efeU
FR718508	1171	CBX69843.1	YEW_DX16710		unknown protein
FR718508	1171	CBX69844.1	YEW_DX16720		hypothetical protein
FR718508	1171	CBX69845.1	YEW_DX16730		hypothetical protein
FR718508	1171	CBX69846.1	YEW_DX16740	putP	sodium/proline symporter
FR718508	1171	CBX69847.1	YEW_DX16750	putA	bifunctional protein putA
FR718508	1171	CBX69848.1	YEW_DX16760		hypothetical protein
FR718508	1171	CBX69849.1	YEW_DX16770		hypothetical protein
FR718508	1171	CBX69850.1	YEW_DX16780		unknown protein
FR718508	1171	CBX69851.1	YEW_DX16790	yecC	uncharacterized amino-acid ABC transporter ATP-binding protein yecC
FR718508	1171	CBX69852.1	YEW_DX16800	yecS	inner membrane amino-acid ABC transporter permease protein yecS
FR718508	1171	CBX69853.1	YEW_DX16810	fliY	cystine-binding periplasmic protein
FR718508	1171	CBX69854.1	YEW_DX16820	dcyD	D-cysteine desulfhydrase
FR718508	1171	CBX69855.1	YEW_DX16830		unknown protein
FR718508	1171	CBX69856.1	YEW_DX16840	fliZ	protein fliZ
FR718508	1171	CBX69857.1	YEW_DX16850	fliA	RNA polymerase sigma factor for flagellar operon
FR718508	1171	CBX69858.1	YEW_DX16860		hypothetical protein
FR718508	1171	CBX69859.1	YEW_DX16870	flaA	flagellin
FR718509	1177	CBX69860.1	YEW_DK14360		unknown protein
FR718509	1177	CBX69861.1	YEW_DK14370	rlmG	ribosomal RNA large subunit methyltransferase G
FR718509	1177	CBX69862.1	YEW_DK14380		hypothetical protein
FR718509	1177	CBX69863.1	YEW_DK14390		hypothetical protein
FR718509	1177	CBX69864.1	YEW_DK14400		hypothetical protein
FR718509	1177	CBX69865.1	YEW_DK14410		unknown protein
FR718509	1177	CBX69866.1	YEW_DK14420	ygjP	uncharacterized protein ygjP
FR718509	1177	CBX69867.1	YEW_DK14430	ygjR	uncharacterized oxidoreductase ygjR
FR718509	1177	CBX69868.1	YEW_DK14440		unknown protein
FR718509	1177	CBX69869.1	YEW_DK14450	alx	inner membrane protein alx
FR718509	1177	CBX69870.1	YEW_DK14460	sstT	serine/threonine transporter sstT
FR718509	1177	CBX69871.1	YEW_DK14470	ygjV	inner membrane protein ygjV
FR718509	1177	CBX69872.1	YEW_DK14480	uxaA	altronate hydrolase
FR718509	1177	CBX69873.1	YEW_DK14490	uxaB	altronate oxidoreductase
FR718509	1177	CBX69874.1	YEW_DK14500	uxaC	uronate isomerase
FR718509	1177	CBX69875.1	YEW_DK14510		hypothetical protein
FR718509	1177	CBX69876.1	YEW_DK14520		unknown protein
FR718509	1177	CBX69877.1	YEW_DK14530		hypothetical protein
FR718509	1177	CBX69878.1	YEW_DK14540	exuT	hexuronate transporter
FR718509	1177	CBX69879.1	YEW_DK14550	exuR	exu regulon transcriptional regulator
FR718509	1177	CBX69880.1	YEW_DK14560		unknown protein
FR718509	1177	CBX69881.1	YEW_DK14570		unknown protein
FR718509	1177	CBX69882.1	YEW_DK14580	yqjA	inner membrane protein yqjA
FR718509	1177	CBX69883.1	YEW_DK14590		unknown protein
FR718509	1177	CBX69884.1	YEW_DK14600	yqjC	protein yqjC
FR718509	1177	CBX69885.1	YEW_DK14610	yqjD	uncharacterized protein yqjD
FR718509	1177	CBX69886.1	YEW_DK14620	yqjE	inner membrane protein yqjE
FR718509	1177	CBX69887.1	YEW_DK14630	yqjK	uncharacterized protein yqjK
FR718509	1177	CBX69888.1	YEW_DK14640	yqjF	inner membrane protein yqjF
FR718509	1177	CBX69889.1	YEW_DK14650	yqjG	uncharacterized protein yqjG
FR718509	1177	CBX69890.1	YEW_DK14660	yhaJ	uncharacterized HTH-type transcriptional regulator yhaJ
FR718509	1177	CBX69891.1	YEW_DK14670	yhaK	pirin-like protein yhaK
FR718509	1177	CBX69892.1	YEW_DK14680	adhA	putative formaldehyde dehydrogenase adhA
FR718509	1177	CBX69893.1	YEW_DK14690		auxin-induced protein PCNT115
FR718509	1177	CBX69894.1	YEW_DK14700		putative transcriptional regulator
FR718509	1177	CBX69895.1	YEW_DK14710		hypothetical protein
FR718510	1186	CBX69896.1	YEW_KP45070		unknown protein
FR718510	1186	CBX69897.1	YEW_KP45080		hypothetical protein
FR718510	1186	CBX69898.1	YEW_KP45090	yhjA	putative cytochrome c peroxidase
FR718510	1186	CBX69899.1	YEW_KP45100		hypothetical protein
FR718510	1186	CBX69900.1	YEW_KP45110	fusA	elongation factor G
FR718510	1186	CBX69901.1	YEW_KP45120		hypothetical protein
FR718510	1186	CBX69902.1	YEW_KP45130		unknown protein
FR718510	1186	CBX69903.1	YEW_KP45140	yczG	uncharacterized HTH-type transcriptional regulator yczG
FR718510	1186	CBX69904.1	YEW_KP45150		hypothetical protein
FR718510	1186	CBX69905.1	YEW_KP45160	sorE	L-sorbose 1-phosphate reductase
FR718510	1186	CBX69906.1	YEW_KP45170	sorM	sorbose permease IID component
FR718510	1186	CBX69907.1	YEW_KP45180	sorA	sorbose permease IIC component
FR718510	1186	CBX69908.1	YEW_KP45190	sorB	sorbose-specific phosphotransferase enzyme IIB component
FR718510	1186	CBX69909.1	YEW_KP45200	sorF	sorbose-specific phosphotransferase enzyme IIA component
FR718510	1186	CBX69910.1	YEW_KP45210	sorC	sorbitol operon regulator
FR718510	1186	CBX69911.1	YEW_KP45220		hypothetical protein
FR718510	1186	CBX69912.1	YEW_KP45230		hypothetical protein
FR718510	1186	CBX69913.1	YEW_KP45240	amiC	aliphatic amidase expression-regulating protein
FR718510	1186	CBX69914.1	YEW_KP45250		hypothetical protein
FR718510	1186	CBX69915.1	YEW_KP45260	livF	high-affinity branched-chain amino acid transport ATP-binding protein livF
FR718510	1186	CBX69916.1	YEW_KP45270		hypothetical protein
FR718510	1186	CBX69917.1	YEW_KP45280		hypothetical protein
FR718510	1186	CBX69918.1	YEW_KP45290		hypothetical protein
FR718510	1186	CBX69919.1	YEW_KP45300	fumA	fumarate hydratase class I, aerobic
FR718510	1186	CBX69920.1	YEW_KP45310		hypothetical protein
FR718510	1186	CBX69921.1	YEW_KP45320	dmsA	anaerobic dimethyl sulfoxide reductase chain A
FR718510	1186	CBX69922.1	YEW_KP45330	dmsB	anaerobic dimethyl sulfoxide reductase chain B
FR718510	1186	CBX69923.1	YEW_KP45340	dmsC	anaerobic dimethyl sulfoxide reductase chain C
FR718510	1186	CBX69924.1	YEW_KP45350	dmsD	twin-arginine leader-binding protein dmsD
FR718510	1186	CBX69925.1	YEW_KP45360		unknown protein
FR718511	1189	CBX69926.1	YEW_DO15090		unknown protein
FR718511	1189	CBX69927.1	YEW_DO15100	xni	uncharacterized exonuclease xni
FR718511	1189	CBX69928.1	YEW_DO15110	ygdH	UPF0717 protein ygdH
FR718511	1189	CBX69929.1	YEW_DO15120	queF	NADPH-dependent 7-cyano-7-deazaguanine reductase
FR718511	1189	CBX69930.1	YEW_DO15130	syd	protein syd
FR718511	1189	CBX69931.1	YEW_DO15140		uncharacterized protein HI1436
FR718511	1189	CBX69932.1	YEW_DO15150	truC	tRNA pseudouridine synthase C
FR718511	1189	CBX69933.1	YEW_DO15160		exoenzyme regulation regulon ORF2
FR718511	1189	CBX69934.1	YEW_DO15170		UPF0325 protein YE3288
FR718511	1189	CBX69935.1	YEW_DO15180	dapD	2,3,4,5-tetrahydropyridine-2,6-dicarboxylateN-suc cinyltransferase
FR718511	1189	CBX69936.1	YEW_DO15190	glnD	[Protein-PII] uridylyltransferase
FR718511	1189	CBX69937.1	YEW_DO15200	map	methionine aminopeptidase
FR718511	1189	CBX69938.1	YEW_DO15210		unknown protein
FR718511	1189	CBX69939.1	YEW_DO15220	rpsB	30S ribosomal protein S2
FR718511	1189	CBX69940.1	YEW_DO15230	tsf	elongation factor Ts
FR718511	1189	CBX69941.1	YEW_DO15240	pyrH	uridylate kinase
FR718511	1189	CBX69942.1	YEW_DO15250	frr	ribosome-recycling factor
FR718511	1189	CBX69943.1	YEW_DO15260	dxr	1-deoxy-D-xylulose 5-phosphate reductoisomerase
FR718511	1189	CBX69944.1	YEW_DO15270	uppS	undecaprenyl pyrophosphate synthetase
FR718511	1189	CBX69945.1	YEW_DO15280	cdsA	phosphatidate cytidylyltransferase
FR718511	1189	CBX69946.1	YEW_DO15290	rseP	protease rseP
FR718511	1189	CBX69947.1	YEW_DO15300	yaeT	outer membrane protein assembly factor yaeT
FR718511	1189	CBX69948.1	YEW_DO15310	skp	chaperone protein skp
FR718511	1189	CBX69949.1	YEW_DO15320	lpxD	UDP-3-O-[3-hydroxymyristoyl] glucosamine N-acyltransferase
FR718511	1189	CBX69950.1	YEW_DO15330	fabZ	(3R)-hydroxymyristoyl-[acyl-carrier-protein]dehyd ratase
FR718511	1189	CBX69951.1	YEW_DO15340	lpxA	acyl-[acyl-carrier-protein]--UDP-N-acetylglucosam ine O-acyltransferase
FR718511	1189	CBX69952.1	YEW_DO15350	lpxB	lipid-A-disaccharide synthase
FR718511	1189	CBX69953.1	YEW_DO15360	rnhB	ribonuclease HII
FR718511	1189	CBX69954.1	YEW_DO15370		hypothetical protein
FR718511	1189	CBX69955.1	YEW_DO15380	dnaE	DNA polymerase III subunit alpha
FR718511	1189	CBX69956.1	YEW_DO15390		hypothetical protein
FR718512	1190	CBX69957.1	YEW_GY30300		hypothetical protein
FR718512	1190	CBX69958.1	YEW_GY30310	aas	bifunctional protein aas
FR718512	1190	CBX69959.1	YEW_GY30320		hypothetical protein
FR718512	1190	CBX69960.1	YEW_GY30330	lplT	lysophospholipid transporter lplT
FR718512	1190	CBX69961.1	YEW_GY30340	tas	protein tas
FR718512	1190	CBX69962.1	YEW_GY30350	ygdQ	UPF0053 inner membrane protein ygdQ
FR718512	1190	CBX69963.1	YEW_GY30360	mutH	DNA mismatch repair protein mutH
FR718512	1190	CBX69964.1	YEW_GY30370		unknown protein
FR718512	1190	CBX69965.1	YEW_GY30380	rppH	RNA pyrophosphohydrolase
FR718512	1190	CBX69966.1	YEW_GY30390	PTSP	phosphoenolpyruvate-protein phosphotransferase PTSP
FR718512	1190	CBX69967.1	YEW_GY30400	lgt	prolipoprotein diacylglyceryl transferase
FR718512	1190	CBX69968.1	YEW_GY30410	thyA	thymidylate synthase
FR718512	1190	CBX69969.1	YEW_GY30420		unknown protein
FR718512	1190	CBX69970.1	YEW_GY30430		hypothetical protein
FR718512	1190	CBX69971.1	YEW_GY30440		unknown protein
FR718512	1190	CBX69972.1	YEW_GY30450		unknown protein
FR718512	1190	CBX69973.1	YEW_GY30460	recC	exodeoxyribonuclease V gamma chain
FR718512	1190	CBX69974.1	YEW_GY30470	ptrA	protease 3
FR718512	1190	CBX69975.1	YEW_GY30480		hypothetical protein
FR718512	1190	CBX69976.1	YEW_GY30490		hypothetical protein
FR718512	1190	CBX69977.1	YEW_GY30500		hypothetical protein
FR718512	1190	CBX69978.1	YEW_GY30510		hypothetical protein
FR718512	1190	CBX69979.1	YEW_GY30520		hypothetical protein
FR718512	1190	CBX69980.1	YEW_GY30530		hypothetical protein
FR718512	1190	CBX69981.1	YEW_GY30540	recD	exodeoxyribonuclease V alpha chain
FR718512	1190	CBX69982.1	YEW_GY30550		unknown protein
FR718513	1191	CBX69983.1	YEW_KL44690	gmhB	D,D-heptose 1,7-bisphosphate phosphatase
FR718513	1191	CBX69984.1	YEW_KL44700		hypothetical protein
FR718514	1192	CBX69985.1	YEW_IU37820		hypothetical protein
FR718514	1192	CBX69986.1	YEW_IU37830		UPF0324 membrane protein YPO1307/y2878/YP_1285
FR718514	1192	CBX69987.1	YEW_IU37840	nfo	putative endonuclease 4
FR718514	1192	CBX69988.1	YEW_IU37850		unknown protein
FR718514	1192	CBX69989.1	YEW_IU37860	myfC	outer membrane usher protein myfC
FR718514	1192	CBX69990.1	YEW_IU37870		hypothetical protein
FR718514	1192	CBX69991.1	YEW_IU37880		hypothetical protein
FR718514	1192	CBX69992.1	YEW_IU37890	myfB	chaperone protein myfB
FR718514	1192	CBX69993.1	YEW_IU37900	myfA	fimbrial protein myfA
FR718514	1192	CBX69994.1	YEW_IU37910	psaF	protein psaF
FR718514	1192	CBX69995.1	YEW_IU37920	psaE	protein psaE
FR718514	1192	CBX69996.1	YEW_IU37930	fruA	PTS system fructose-specific EIIBC component
FR718514	1192	CBX69997.1	YEW_IU37940	fruK	1-phosphofructokinase
FR718514	1192	CBX69998.1	YEW_IU37950	fruB	multiphosphoryl transfer protein
FR718514	1192	CBX69999.1	YEW_IU37960		hypothetical protein
FR718514	1192	CBX70000.1	YEW_IU37970		unknown protein
FR718514	1192	CBX70001.1	YEW_IU37980		hypothetical protein
FR718514	1192	CBX70002.1	YEW_IU37990	torZ	trimethylamine-N-oxide reductase
FR718514	1192	CBX70003.1	YEW_IU38000		UPF0153 protein PA1578.1
FR718514	1192	CBX70004.1	YEW_IU38010	mtr	tryptophan-specific transport protein
FR718514	1192	CBX70005.1	YEW_IU38020		unknown protein
FR718514	1192	CBX70006.1	YEW_IU38030		elongation factor P-like protein
FR718514	1192	CBX70007.1	YEW_IU38040	uxuA	mannonate dehydratase
FR718514	1192	CBX70008.1	YEW_IU38050		unknown protein
FR718514	1192	CBX70009.1	YEW_IU38060	yeiQ	uncharacterized oxidoreductase yeiQ
FR718514	1192	CBX70010.1	YEW_IU38070	uxuR	Uxu operon regulator
FR718514	1192	CBX70011.1	YEW_IU38080		unknown protein
FR718514	1192	CBX70012.1	YEW_IU38090		hypothetical protein
FR718514	1192	CBX70013.1	YEW_IU38100	yeiR	uncharacterized protein yeiR
FR718514	1192	CBX70014.1	YEW_IU38110	yeiU	inner membrane protein yeiU
FR718514	1192	CBX70015.1	YEW_IU38120	spr	lipoprotein spr
FR718514	1192	CBX70016.1	YEW_IU38130		unknown protein
FR718514	1192	CBX70017.1	YEW_IU38140		hypothetical protein
FR718514	1192	CBX70018.1	YEW_IU38150		hypothetical protein
FR718514	1192	CBX70019.1	YEW_IU38160	yejA	uncharacterized protein yejA
FR718514	1192	CBX70020.1	YEW_IU38170		hypothetical protein
FR718514	1192	CBX70021.1	YEW_IU38180	yejB	inner membrane ABC transporter permease protein yejB
FR718514	1192	CBX70022.1	YEW_IU38190	yejE	inner membrane ABC transporter permease protein yejE
FR718514	1192	CBX70023.1	YEW_IU38200	yejF	uncharacterized ABC transporter ATP-binding protein yejF
FR718514	1192	CBX70024.1	YEW_IU38210	yejG	uncharacterized protein yejG
FR718514	1192	CBX70025.1	YEW_IU38220	bcr	bicyclomycin resistance protein
FR718514	1192	CBX70026.1	YEW_IU38230	rsuA	ribosomal small subunit pseudouridine synthase A
FR718514	1192	CBX70027.1	YEW_IU38240		hypothetical protein
FR718515	1200	CBX70028.1	YEW_IC35690		hypothetical protein
FR718515	1200	CBX70029.1	YEW_IC35700		hypothetical protein
FR718515	1200	CBX70030.1	YEW_IC35710		hypothetical protein
FR718515	1200	CBX70031.1	YEW_IC35720		hypothetical protein
FR718515	1200	CBX70032.1	YEW_IC35730		hypothetical protein
FR718515	1200	CBX70033.1	YEW_IC35740		hypothetical protein
FR718515	1200	CBX70034.1	YEW_IC35750	lptG	lipopolysaccharide export system permease protein lptG
FR718515	1200	CBX70035.1	YEW_IC35760	lptF	lipopolysaccharide export system permease protein lptF
FR718515	1200	CBX70036.1	YEW_IC35770	pepA	putative cytosol aminopeptidase
FR718515	1200	CBX70037.1	YEW_IC35780	holC	DNA polymerase III subunit chi
FR718515	1200	CBX70038.1	YEW_IC35790	valS	valyl-tRNA synthetase
FR718515	1200	CBX70039.1	YEW_IC35800	yjgM	uncharacterized N-acetyltransferase yjgM
FR718516	1206	CBX70040.1	YEW_AC00340		hypothetical protein
FR718516	1206	CBX70041.1	YEW_AC00350	TrpA	tryptophan synthase alpha chain
FR718516	1206	CBX70042.1	YEW_AC00360	osmY	osmotically-inducible protein Y
FR718516	1206	CBX70043.1	YEW_AC00370	ompW	outer membrane protein W
FR718516	1206	CBX70044.1	YEW_AC00380	ykgJ	uncharacterized protein ykgJ
FR718516	1206	CBX70045.1	YEW_AC00390		UPF0259 membrane protein YE2218
FR718516	1206	CBX70046.1	YEW_AC00400		hypothetical protein
FR718516	1206	CBX70047.1	YEW_AC00410		hypothetical protein
FR718516	1206	CBX70048.1	YEW_AC00420	ispZ	putative intracellular septation protein
FR718516	1206	CBX70049.1	YEW_AC00430	yciA	acyl-CoA thioester hydrolase yciA
FR718516	1206	CBX70050.1	YEW_AC00440	tonB	protein tonB
FR718516	1206	CBX70051.1	YEW_AC00450	yciI	protein yciI
FR718516	1206	CBX70052.1	YEW_AC00460		unknown protein
FR718516	1206	CBX70053.1	YEW_AC00470		hypothetical protein
FR718516	1206	CBX70054.1	YEW_AC00480		unknown protein
FR718516	1206	CBX70055.1	YEW_AC00490	cls	cardiolipin synthetase
FR718516	1206	CBX70056.1	YEW_AC00500		UPF0263 protein YE2228
FR718516	1206	CBX70057.1	YEW_AC00510	oppF	oligopeptide transport ATP-binding protein oppF
FR718516	1206	CBX70058.1	YEW_AC00520	oppD	oligopeptide transport ATP-binding protein oppD
FR718516	1206	CBX70059.1	YEW_AC00530	oppC	oligopeptide transport system permease protein oppC
FR718516	1206	CBX70060.1	YEW_AC00540	oppB	oligopeptide transport system permease protein oppB
FR718516	1206	CBX70061.1	YEW_AC00550	oppA	periplasmic oligopeptide-binding protein
FR718516	1206	CBX70062.1	YEW_AC00560	oppA	periplasmic oligopeptide-binding protein
FR718516	1206	CBX70063.1	YEW_AC00570	ychE	UPF0056 membrane protein yhcE
FR718516	1206	CBX70064.1	YEW_AC00580	adhE	aldehyde-alcohol dehydrogenase
FR718516	1206	CBX70065.1	YEW_AC00590	tdk	thymidine kinase
FR718516	1206	CBX70066.1	YEW_AC00600	hns	DNA-binding protein H-NS
FR718516	1206	CBX70067.1	YEW_AC00610	udg	UDP-glucose 6-dehydrogenase
FR718516	1206	CBX70068.1	YEW_AC00620	hnr	protein hnr
FR718516	1206	CBX70069.1	YEW_AC00630		hypothetical protein
FR718516	1206	CBX70070.1	YEW_AC00640	rssA	NTE family protein rssA
FR718516	1206	CBX70071.1	YEW_AC00650		unknown protein
FR718516	1206	CBX70072.1	YEW_AC00660		unknown protein
FR718516	1206	CBX70073.1	YEW_AC00670		UPF0225 protein YE2246
FR718516	1206	CBX70074.1	YEW_AC00680	purU	formyltetrahydrofolate deformylase
FR718516	1206	CBX70075.1	YEW_AC00690		unknown protein
FR718516	1206	CBX70076.1	YEW_AC00700		hypothetical protein
FR718516	1206	CBX70077.1	YEW_AC00710		unknown protein
FR718516	1206	CBX70078.1	YEW_AC00720	xthA	exodeoxyribonuclease III
FR718516	1206	CBX70079.1	YEW_AC00730	nudG	CTP pyrophosphohydrolase
FR718516	1206	CBX70080.1	YEW_AC00740	ynjH	uncharacterized protein ynjH
FR718516	1206	CBX70081.1	YEW_AC00750	topB	DNA topoisomerase 3
FR718516	1206	CBX70082.1	YEW_AC00760	selD	selenide, water dikinase
FR718517	1209	CBX70083.1	YEW_HV34500		hypothetical protein
FR718517	1209	CBX70084.1	YEW_HV34510	yjjA	uncharacterized protein yjjA
FR718517	1209	CBX70085.1	YEW_HV34520		hypothetical protein
FR718517	1209	CBX70086.1	YEW_HV34530	lsrG	autoinducer 2-degrading protein lsrG
FR718517	1209	CBX70087.1	YEW_HV34540	lsrF	uncharacterized aldolase lsrF
FR718517	1209	CBX70088.1	YEW_HV34550	lsrB	autoinducer 2-binding protein lsrB
FR718517	1209	CBX70089.1	YEW_HV34560		hypothetical protein
FR718517	1209	CBX70090.1	YEW_HV34570	lsrD	autoinducer 2 import system permease protein lsrD
FR718517	1209	CBX70091.1	YEW_HV34580	lsrC	autoinducer 2 import system permease protein lsrC
FR718517	1209	CBX70092.1	YEW_HV34590	lsrA	autoinducer 2 import ATP-binding protein lsrA
FR718517	1209	CBX70093.1	YEW_HV34600	lsrR	transcriptional regulator lsrR
FR718517	1209	CBX70094.1	YEW_HV34610	lsrK	autoinducer 2 kinase lsrK
FR718517	1209	CBX70095.1	YEW_HV34620		hypothetical protein
FR718517	1209	CBX70096.1	YEW_HV34630		unknown protein
FR718517	1209	CBX70097.1	YEW_HV34640		hypothetical protein
FR718517	1209	CBX70098.1	YEW_HV34650		unknown protein
FR718517	1209	CBX70099.1	YEW_HV34660	arcD	arginine/ornithine antiporter
FR718517	1209	CBX70100.1	YEW_HV34670		hypothetical protein
FR718518	1211	CBX70101.1	YEW_GF26420		hypothetical protein
FR718518	1211	CBX70102.1	YEW_GF26430		hypothetical protein
FR718518	1211	CBX70103.1	YEW_GF26440		hypothetical protein
FR718518	1211	CBX70104.1	YEW_GF26450		hypothetical protein
FR718518	1211	CBX70105.1	YEW_GF26460		hypothetical protein
FR718518	1211	CBX70106.1	YEW_GF26470		hypothetical protein
FR718518	1211	CBX70107.1	YEW_GF26480		hypothetical protein
FR718518	1211	CBX70108.1	YEW_GF26490		hypothetical protein
FR718518	1211	CBX70109.1	YEW_GF26500		unknown protein
FR718518	1211	CBX70110.1	YEW_GF26510		hypothetical protein
FR718518	1211	CBX70111.1	YEW_GF26520		unknown protein
FR718518	1211	CBX70112.1	YEW_GF26530		hypothetical protein
FR718518	1211	CBX70113.1	YEW_GF26540		hypothetical protein
FR718518	1211	CBX70114.1	YEW_GF26550	yebT	uncharacterized protein yebT
FR718518	1211	CBX70115.1	YEW_GF26560		hypothetical protein
FR718518	1211	CBX70116.1	YEW_GF26570		hypothetical protein
FR718518	1211	CBX70117.1	YEW_GF26580	yebS	inner membrane protein yebS
FR718518	1211	CBX70118.1	YEW_GF26590	yebR	UPF0067 protein yebR
FR718518	1211	CBX70119.1	YEW_GF26600	proQ	proP effector
FR718518	1211	CBX70120.1	YEW_GF26610	prc	tail-specific protease
FR718518	1211	CBX70121.1	YEW_GF26620	htpX	putative protease htpX homolog
FR718518	1211	CBX70122.1	YEW_GF26630		unknown protein
FR718518	1211	CBX70123.1	YEW_GF26640		hypothetical protein
FR718518	1211	CBX70124.1	YEW_GF26650	yebQ	uncharacterized transporter yebQ
FR718518	1211	CBX70125.1	YEW_GF26660	ogl	oligogalacturonide lyase
FR718518	1211	CBX70126.1	YEW_GF26670	kdgR	pectin degradation repressor protein kdgR
FR718518	1211	CBX70127.1	YEW_GF26680	amiD	N-acetylmuramoyl-L-alanine amidase amiD
FR718518	1211	CBX70128.1	YEW_GF26690	ydjN	uncharacterized symporter ydjN
FR718518	1211	CBX70129.1	YEW_GF26700	ydjM	inner membrane protein ydjM
FR718518	1211	CBX70130.1	YEW_GF26710		unknown protein
FR718518	1211	CBX70131.1	YEW_GF26720	kdgM	oligogalacturonate-specific porin kdgM
FR718518	1211	CBX70132.1	YEW_GF26730		hypothetical protein
FR718518	1211	CBX70133.1	YEW_GF26740		hypothetical protein
FR718518	1211	CBX70134.1	YEW_GF26750		hypothetical protein
FR718518	1211	CBX70135.1	YEW_GF26760		hypothetical protein
FR718518	1211	CBX70136.1	YEW_GF26770		hypothetical protein
FR718518	1211	CBX70137.1	YEW_GF26780		hypothetical protein
FR718518	1211	CBX70138.1	YEW_GF26790		hypothetical protein
FR718518	1211	CBX70139.1	YEW_GF26800	yesP	putative ABC transporter permease protein yesP
FR718518	1211	CBX70140.1	YEW_GF26810	pelW	pectate disaccharide-lyase
FR718518	1211	CBX70141.1	YEW_GF26820		hypothetical protein
FR718518	1211	CBX70142.1	YEW_GF26830		unknown protein
FR718518	1211	CBX70143.1	YEW_GF26840		hypothetical protein
FR718518	1211	CBX70144.1	YEW_GF26850		hypothetical protein
FR718518	1211	CBX70145.1	YEW_GF26860		hypothetical protein
FR718518	1211	CBX70146.1	YEW_GF26870		hypothetical protein
FR718518	1211	CBX70147.1	YEW_GF26880		hypothetical protein
FR718518	1211	CBX70148.1	YEW_GF26890	kdgF	pectin degradation protein kdgF
FR718518	1211	CBX70149.1	YEW_GF26900	yniC	phosphatase yniC
FR718518	1211	CBX70150.1	YEW_GF26910	yfeE	putative yfeABCD regulator yfeE
FR718518	1211	CBX70151.1	YEW_GF26920	ygfI	uncharacterized HTH-type transcriptional regulator ygfI
FR718518	1211	CBX70152.1	YEW_GF26930		hypothetical protein
FR718518	1211	CBX70153.1	YEW_GF26940	ygfH	uncharacterized protein ygfH
FR718518	1211	CBX70154.1	YEW_GF26950		hypothetical protein
FR718518	1211	CBX70155.1	YEW_GF26960		hypothetical protein
FR718519	1216	CBX70156.1	YEW_DC12920		unknown protein
FR718519	1216	CBX70157.1	YEW_DC12930	rho	transcription termination factor rho
FR718519	1216	CBX70158.1	YEW_DC12940		hypothetical protein
FR718519	1216	CBX70159.1	YEW_DC12950	rhlB	ATP-dependent RNA helicase rhlB
FR718519	1216	CBX70160.1	YEW_DC12960	gppA	guanosine-5'-triphosphate,3'-diphosphatepyrophosp hatase
FR718519	1216	CBX70161.1	YEW_DC12970	pehX	exo-poly-alpha-D-galacturonosidase
FR718519	1216	CBX70162.1	YEW_DC12980	rep	ATP-dependent DNA helicase rep
FR718519	1216	CBX70163.1	YEW_DC12990		hypothetical protein
FR718519	1216	CBX70164.1	YEW_DC13000	ppiC	peptidyl-prolyl cis-trans isomerase C
FR718519	1216	CBX70165.1	YEW_DC13010		hypothetical protein
FR718519	1216	CBX70166.1	YEW_DC13020	ecpD	chaperone protein ecpD
FR718519	1216	CBX70167.1	YEW_DC13030		hypothetical protein
FR718519	1216	CBX70168.1	YEW_DC13040		hypothetical protein
FR718519	1216	CBX70169.1	YEW_DC13050		hypothetical protein
FR718519	1216	CBX70170.1	YEW_DC13060	5	putative antitermination protein Q
FR718519	1216	CBX70171.1	YEW_DC13070	imm2	pyocin-S2 immunity protein
FR718519	1216	CBX70172.1	YEW_DC13080		unknown protein
FR718519	1216	CBX70173.1	YEW_DC13090	imm	colicin-E2 immunity protein
FR718519	1216	CBX70174.1	YEW_DC13100		hypothetical protein
FR718519	1216	CBX70175.1	YEW_DC13110	ilvC	ketol-acid reductoisomerase
FR718519	1216	CBX70176.1	YEW_DC13120	ilvY	HTH-type transcriptional activator ilvY
FR718519	1216	CBX70177.1	YEW_DC13130		unknown protein
FR718519	1216	CBX70178.1	YEW_DC13140		unknown protein
FR718520	1218	CBX70179.1	YEW_GS28700	iciA	chromosome initiation inhibitor
FR718520	1218	CBX70180.1	YEW_GS28710	rpiA	ribose-5-phosphate isomerase A
FR718520	1218	CBX70181.1	YEW_GS28720		hypothetical protein
FR718520	1218	CBX70182.1	YEW_GS28730		hypothetical protein
FR718520	1218	CBX70183.1	YEW_GS28740	serA	D-3-phosphoglycerate dehydrogenase
FR718520	1218	CBX70184.1	YEW_GS28750		hypothetical protein
FR718520	1218	CBX70185.1	YEW_GS28760		unknown protein
FR718520	1218	CBX70186.1	YEW_GS28770		unknown protein
FR718520	1218	CBX70187.1	YEW_GS28780		unknown protein
FR718520	1218	CBX70188.1	YEW_GS28790		hypothetical protein
FR718520	1218	CBX70189.1	YEW_GS28800		hypothetical protein
FR718520	1218	CBX70190.1	YEW_GS28810	sodC1	superoxide dismutase [Cu-Zn] 1
FR718520	1218	CBX70191.1	YEW_GS28820		hypothetical protein
FR718520	1218	CBX70192.1	YEW_GS28830	ygcF	uncharacterized protein ygcF
FR718520	1218	CBX70193.1	YEW_GS28840		unknown protein
FR718520	1218	CBX70194.1	YEW_GS28850		unknown protein
FR718520	1218	CBX70195.1	YEW_GS28860		unknown protein
FR718520	1218	CBX70196.1	YEW_GS28870	ygcM	putative 6-pyruvoyl tetrahydrobiopterin synthase
FR718520	1218	CBX70197.1	YEW_GS28880	cysJ	sulfite reductase [NADPH] flavoprotein alpha-component
FR718520	1218	CBX70198.1	YEW_GS28890	cysI	sulfite reductase [NADPH] hemoprotein beta-component
FR718520	1218	CBX70199.1	YEW_GS28900	cysH	phosphoadenosine phosphosulfate reductase
FR718520	1218	CBX70200.1	YEW_GS28910		uncharacterized 14.9 kDa protein in rep-hol intergenic region
FR718520	1218	CBX70201.1	YEW_GS28920		unknown protein
FR718520	1218	CBX70202.1	YEW_GS28930		hypothetical protein
FR718520	1218	CBX70203.1	YEW_GS28940	iap	alkaline phosphatase isozyme conversion protein
FR718520	1218	CBX70204.1	YEW_GS28950	cysG1	siroheme synthase 1
FR718520	1218	CBX70205.1	YEW_GS28960	cysD	sulfate adenylyltransferase subunit 2
FR718520	1218	CBX70206.1	YEW_GS28970	cysN	sulfate adenylyltransferase subunit 1
FR718520	1218	CBX70207.1	YEW_GS28980	cysC	adenylyl-sulfate kinase
FR718520	1218	CBX70208.1	YEW_GS28990	ygbE	inner membrane protein ygbE
FR718520	1218	CBX70209.1	YEW_GS29000	ftsB	cell division protein ftsB homolog
FR718520	1218	CBX70210.1	YEW_GS29010	ispD	2-C-methyl-D-erythritol 4-phosphate cytidylyltransferase
FR718520	1218	CBX70211.1	YEW_GS29020	ispF	2-C-methyl-D-erythritol 2,4-cyclodiphosphate synthase
FR718520	1218	CBX70212.1	YEW_GS29030	truD	tRNA pseudouridine synthase D
FR718520	1218	CBX70213.1	YEW_GS29040		unknown protein
FR718520	1218	CBX70214.1	YEW_GS29050		hypothetical protein
FR718520	1218	CBX70215.1	YEW_GS29060		hypothetical protein
FR718520	1218	CBX70216.1	YEW_GS29070	pcm	protein-L-isoaspartate O-methyltransferase
FR718520	1218	CBX70217.1	YEW_GS29080		unknown protein
FR718520	1218	CBX70218.1	YEW_GS29090	nlpD	lipoprotein nlpD
FR718520	1218	CBX70219.1	YEW_GS29100	rpoS	RNA polymerase sigma factor rpoS
FR718520	1218	CBX70220.1	YEW_GS29110		hypothetical protein
FR718520	1218	CBX70221.1	YEW_GS29120		hypothetical protein
FR718521	1225	CBX70222.1	YEW_LG47740		unknown protein
FR718521	1225	CBX70223.1	YEW_LG47750		hypothetical protein
FR718521	1225	CBX70224.1	YEW_LG47760	yghZ	uncharacterized protein yghZ
FR718521	1225	CBX70225.1	YEW_LG47770	crcB2	protein crcB homolog 2
FR718521	1225	CBX70226.1	YEW_LG47780	crcB3	protein crcB homolog 2
FR718521	1225	CBX70227.1	YEW_LG47790		hypothetical protein
FR718521	1225	CBX70228.1	YEW_LG47800	hdeB	protein hdeB
FR718521	1225	CBX70229.1	YEW_LG47810	hoxN	high-affinity nickel transport protein
FR718521	1225	CBX70230.1	YEW_LG47820		hypothetical protein
FR718521	1225	CBX70231.1	YEW_LG47830	ureD	urease accessory protein ureD
FR718521	1225	CBX70232.1	YEW_LG47840	ureG	urease accessory protein ureG
FR718521	1225	CBX70233.1	YEW_LG47850	ureF	urease accessory protein ureF
FR718521	1225	CBX70234.1	YEW_LG47860	ureE	urease accessory protein ureE
FR718521	1225	CBX70235.1	YEW_LG47870	ureC	urease subunit alpha
FR718521	1225	CBX70236.1	YEW_LG47880	ureB	urease subunit beta
FR718521	1225	CBX70237.1	YEW_LG47890	ureA	urease subunit gamma
FR718521	1225	CBX70238.1	YEW_LG47900		unknown protein
FR718521	1225	CBX70239.1	YEW_LG47910		hypothetical protein
FR718521	1225	CBX70240.1	YEW_LG47920		hypothetical protein
FR718521	1225	CBX70241.1	YEW_LG47930		hypothetical protein
FR718521	1225	CBX70242.1	YEW_LG47940		hypothetical protein
FR718521	1225	CBX70243.1	YEW_LG47950		hypothetical protein
FR718521	1225	CBX70244.1	YEW_LG47960		unknown protein
FR718521	1225	CBX70245.1	YEW_LG47970		unknown protein
FR718521	1225	CBX70246.1	YEW_LG47980		hypothetical protein
FR718521	1225	CBX70247.1	YEW_LG47990		hypothetical protein
FR718521	1225	CBX70248.1	YEW_LG48000		hypothetical protein
FR718521	1225	CBX70249.1	YEW_LG48010	cspB	cold shock-like protein cspB
FR718521	1225	CBX70250.1	YEW_LG48020		unknown protein
FR718521	1225	CBX70251.1	YEW_LG48030		unknown protein
FR718521	1225	CBX70252.1	YEW_LG48040	ygaC	uncharacterized protein ygaC
FR718521	1225	CBX70253.1	YEW_LG48050	yhhS	UPF0226 protein yhhS
FR718521	1225	CBX70254.1	YEW_LG48060		hypothetical protein
FR718521	1225	CBX70255.1	YEW_LG48070		unknown protein
FR718521	1225	CBX70256.1	YEW_LG48080		hypothetical protein
FR718521	1225	CBX70257.1	YEW_LG48090	asr	acid shock protein
FR718521	1225	CBX70258.1	YEW_LG48100		unknown protein
FR718521	1225	CBX70259.1	YEW_LG48110	elaB	protein elaB
FR718521	1225	CBX70260.1	YEW_LG48120		hypothetical protein
FR718521	1225	CBX70261.1	YEW_LG48130		hypothetical protein
FR718521	1225	CBX70262.1	YEW_LG48140	nrdH	glutaredoxin-like protein nrdH
FR718521	1225	CBX70263.1	YEW_LG48150	nrdI	protein nrdI
FR718521	1225	CBX70264.1	YEW_LG48160		hypothetical protein
FR718521	1225	CBX70265.1	YEW_LG48170		hypothetical protein
FR718522	1226	CBX70266.1	YEW_AQ03260		hypothetical protein
FR718522	1226	CBX70267.1	YEW_AQ03270		hypothetical protein
FR718522	1226	CBX70268.1	YEW_AQ03280	cof	HMP-PP phosphatase
FR718522	1226	CBX70269.1	YEW_AQ03290	ybaE	uncharacterized protein ybaE
FR718522	1226	CBX70270.1	YEW_AQ03300	queC	queuosine biosynthesis protein queC
FR718522	1226	CBX70271.1	YEW_AQ03310		putative acyl-CoA thioester hydrolase ybaW
FR718522	1226	CBX70272.1	YEW_AQ03320		uncharacterized protein HI1008
FR718522	1226	CBX70273.1	YEW_AQ03330	ppiD	peptidyl-prolyl cis-trans isomerase D
FR718522	1226	CBX70274.1	YEW_AQ03340		unknown protein
FR718522	1226	CBX70275.1	YEW_AQ03350	hupB	DNA-binding protein HU-beta
FR718522	1226	CBX70276.1	YEW_AQ03360	lon	ATP-dependent protease La
FR718522	1226	CBX70277.1	YEW_AQ03370		hypothetical protein
FR718522	1226	CBX70278.1	YEW_AQ03380	clpX	ATP-dependent Clp protease ATP-binding subunit clpX
FR718522	1226	CBX70279.1	YEW_AQ03390	clpP	ATP-dependent Clp protease proteolytic subunit
FR718522	1226	CBX70280.1	YEW_AQ03400	tig	trigger factor
FR718522	1226	CBX70281.1	YEW_AQ03410		unknown protein
FR718522	1226	CBX70282.1	YEW_AQ03420	bolA	protein bolA
FR718522	1226	CBX70283.1	YEW_AQ03430		unknown protein
FR718522	1226	CBX70284.1	YEW_AQ03440		unknown protein
FR718522	1226	CBX70285.1	YEW_AQ03450	AMPG	protein ampG
FR718522	1226	CBX70286.1	YEW_AQ03460		hypothetical protein
FR718522	1226	CBX70287.1	YEW_AQ03470		unknown protein
FR718522	1226	CBX70288.1	YEW_AQ03480	yfeN	uncharacterized protein yfeN
FR718522	1226	CBX70289.1	YEW_AQ03490	cyoA	Ubiquinol oxidase subunit 2
FR718522	1226	CBX70290.1	YEW_AQ03500	cyoB	Ubiquinol oxidase subunit 1
FR718522	1226	CBX70291.1	YEW_AQ03510	cyoC	cytochrome o ubiquinol oxidase subunit 3
FR718522	1226	CBX70292.1	YEW_AQ03520	cyoD	cytochrome o ubiquinol oxidase protein cyoD
FR718522	1226	CBX70293.1	YEW_AQ03530	cyoE	protoheme IX farnesyltransferase
FR718522	1226	CBX70294.1	YEW_AQ03540	yajR	inner membrane transport protein yajR
FR718522	1226	CBX70295.1	YEW_AQ03550		UPF0234 protein YE3147
FR718522	1226	CBX70296.1	YEW_AQ03560	panE	2-dehydropantoate 2-reductase
FR718522	1226	CBX70297.1	YEW_AQ03570	thiJ	protein thiJ
FR718522	1226	CBX70298.1	YEW_AQ03580		hypothetical protein
FR718522	1226	CBX70299.1	YEW_AQ03590	thiI	thiamine biosynthesis protein thiI
FR718522	1226	CBX70300.1	YEW_AQ03600		unknown protein
FR718523	1232	CBX70301.1	YEW_CX11800		hypothetical protein
FR718523	1232	CBX70302.1	YEW_CX11810	ligB	DNA ligase B
FR718523	1232	CBX70303.1	YEW_CX11820	yicG	UPF0126 inner membrane protein yicG
FR718523	1232	CBX70304.1	YEW_CX11830		hypothetical protein
FR718523	1232	CBX70305.1	YEW_CX11840	nupC	nucleoside permease nupC
FR718523	1232	CBX70306.1	YEW_CX11850		hypothetical protein
FR718523	1232	CBX70307.1	YEW_CX11860	gmr	protein gmr
FR718523	1232	CBX70308.1	YEW_CX11870		unknown protein
FR718523	1232	CBX70309.1	YEW_CX11880		hypothetical protein
FR718523	1232	CBX70310.1	YEW_CX11890	yicC	UPF0701 protein yicC
FR718523	1232	CBX70311.1	YEW_CX11900		hypothetical protein
FR718523	1232	CBX70312.1	YEW_CX11910	rph	ribonuclease PH
FR718523	1232	CBX70313.1	YEW_CX11920	pyrE	orotate phosphoribosyltransferase
FR718523	1232	CBX70314.1	YEW_CX11930	slmA	HTH-type protein slmA
FR718523	1232	CBX70315.1	YEW_CX11940	dut	deoxyuridine 5'-triphosphate nucleotidohydrolase
FR718523	1232	CBX70316.1	YEW_CX11950	coaBC	coenzyme A biosynthesis bifunctional protein coaBC
FR718523	1232	CBX70317.1	YEW_CX11960	radC	DNA repair protein radC homolog
FR718523	1232	CBX70318.1	YEW_CX11970	rpmB	50S ribosomal protein L28
FR718523	1232	CBX70319.1	YEW_CX11980	rpmG	50S ribosomal protein L33
FR718523	1232	CBX70320.1	YEW_CX11990	mutM	formamidopyrimidine-DNA glycosylase
FR718523	1232	CBX70321.1	YEW_CX12000	coaD	phosphopantetheine adenylyltransferase
FR718523	1232	CBX70322.1	YEW_CX12010	kdtX	lipopolysaccharide core biosynthesis glycosyltransferase kdtX
FR718523	1232	CBX70323.1	YEW_CX12020	waaA	3-deoxy-D-manno-octulosonic-acid transferase
FR718523	1232	CBX70324.1	YEW_CX12030	rfaC	lipopolysaccharide heptosyltransferase 1
FR718523	1232	CBX70325.1	YEW_CX12040	rfaF	ADP-heptose--LPS heptosyltransferase 2
FR718523	1232	CBX70326.1	YEW_CX12050		hypothetical protein
FR718523	1232	CBX70327.1	YEW_CX12060	hldD	ADP-L-glycero-D-manno-heptose-6-epimerase
FR718523	1232	CBX70328.1	YEW_CX12070	kbl	2-amino-3-ketobutyrate coenzyme A ligase
FR718523	1232	CBX70329.1	YEW_CX12080	tdh	L-threonine 3-dehydrogenase
FR718524	1235	CBX70330.1	YEW_LE47290		unknown protein
FR718524	1235	CBX70331.1	YEW_LE47300		hypothetical protein
FR718524	1235	CBX70332.1	YEW_LE47310		hypothetical protein
FR718524	1235	CBX70333.1	YEW_LE47320		hypothetical protein
FR718524	1235	CBX70334.1	YEW_LE47330	ybdH	uncharacterized oxidoreductase ybdH
FR718524	1235	CBX70335.1	YEW_LE47340		hypothetical protein
FR718524	1235	CBX70336.1	YEW_LE47350	yeeF	inner membrane transport protein yeeF
FR718524	1235	CBX70337.1	YEW_LE47360	sbcB	exodeoxyribonuclease I
FR718524	1235	CBX70338.1	YEW_LE47370		hypothetical protein
FR718524	1235	CBX70339.1	YEW_LE47380		hypothetical protein
FR718524	1235	CBX70340.1	YEW_LE47390	yeeA	inner membrane protein yeeA
FR718524	1235	CBX70341.1	YEW_LE47400		UPF0265 protein YE2755
FR718524	1235	CBX70342.1	YEW_LE47410		hypothetical protein
FR718524	1235	CBX70343.1	YEW_LE47420		hypothetical protein
FR718524	1235	CBX70344.1	YEW_LE47430		hypothetical protein
FR718524	1235	CBX70345.1	YEW_LE47440		hypothetical protein
FR718524	1235	CBX70346.1	YEW_LE47450		hypothetical protein
FR718524	1235	CBX70347.1	YEW_LE47460		hypothetical protein
FR718524	1235	CBX70348.1	YEW_LE47470	cobD	threonine-phosphate decarboxylase
FR718524	1235	CBX70349.1	YEW_LE47480	cysG	siroheme synthase
FR718524	1235	CBX70350.1	YEW_LE47490		hypothetical protein
FR718524	1235	CBX70351.1	YEW_LE47500		hypothetical protein
FR718524	1235	CBX70352.1	YEW_LE47510	pduV	propanediol utilization protein pduV
FR718524	1235	CBX70353.1	YEW_LE47520	pduU	propanediol utilization protein pduU
FR718524	1235	CBX70354.1	YEW_LE47530		hypothetical protein
FR718524	1235	CBX70355.1	YEW_LE47540		hypothetical protein
FR718524	1235	CBX70356.1	YEW_LE47550		unknown protein
FR718524	1235	CBX70357.1	YEW_LE47560		hypothetical protein
FR718524	1235	CBX70358.1	YEW_LE47570		unknown protein
FR718524	1235	CBX70359.1	YEW_LE47580		hypothetical protein
FR718524	1235	CBX70360.1	YEW_LE47590	eutN	ethanolamine utilization protein eutN
FR718524	1235	CBX70361.1	YEW_LE47600		hypothetical protein
FR718524	1235	CBX70362.1	YEW_LE47610		hypothetical protein
FR718525	1240	CBX70363.1	YEW_JP41030		hypothetical protein
FR718525	1240	CBX70364.1	YEW_JP41040		hypothetical protein
FR718525	1240	CBX70365.1	YEW_JP41050		hypothetical protein
FR718525	1240	CBX70366.1	YEW_JP41060		o-acetylhomoserine (thiol)-lyase
FR718525	1240	CBX70367.1	YEW_JP41070		unknown protein
FR718525	1240	CBX70368.1	YEW_JP41080		hypothetical protein
FR718525	1240	CBX70369.1	YEW_JP41090	umuC	protein umuC
FR718525	1240	CBX70370.1	YEW_JP41100	aer	aerotaxis receptor
FR718525	1240	CBX70371.1	YEW_JP41110		unknown protein
FR718525	1240	CBX70372.1	YEW_JP41120	cscR	sucrose operon repressor
FR718525	1240	CBX70373.1	YEW_JP41130		hypothetical protein
FR718525	1240	CBX70374.1	YEW_JP41140		hypothetical protein
FR718525	1240	CBX70375.1	YEW_JP41150	rafB	raffinose permease
FR718525	1240	CBX70376.1	YEW_JP41160		unknown protein
FR718525	1240	CBX70377.1	YEW_JP41170		hypothetical protein
FR718525	1240	CBX70378.1	YEW_JP41180		unknown protein
FR718525	1240	CBX70379.1	YEW_JP41190		unknown protein
FR718525	1240	CBX70380.1	YEW_JP41200		hypothetical protein
FR718525	1240	CBX70381.1	YEW_JP41210		hypothetical protein
FR718525	1240	CBX70382.1	YEW_JP41220		hypothetical protein
FR718525	1240	CBX70383.1	YEW_JP41230		unknown protein
FR718525	1240	CBX70384.1	YEW_JP41240		unknown protein
FR718525	1240	CBX70385.1	YEW_JP41250		hypothetical protein
FR718525	1240	CBX70386.1	YEW_JP41260		unknown protein
FR718525	1240	CBX70387.1	YEW_JP41270		unknown protein
FR718525	1240	CBX70388.1	YEW_JP41280		hypothetical protein
FR718525	1240	CBX70389.1	YEW_JP41290		hypothetical protein
FR718525	1240	CBX70390.1	YEW_JP41300	icd	isocitrate dehydrogenase [NADP]
FR718525	1240	CBX70391.1	YEW_JP41310	rluE	ribosomal large subunit pseudouridine synthase E
FR718525	1240	CBX70392.1	YEW_JP41320	nudJ	phosphatase nudJ
FR718525	1240	CBX70393.1	YEW_JP41330	mnmA	tRNA-specific 2-thiouridylase mnmA
FR718525	1240	CBX70394.1	YEW_JP41340		UPF0274 protein YE1721
FR718525	1240	CBX70395.1	YEW_JP41350	purB	adenylosuccinate lyase
FR718525	1240	CBX70396.1	YEW_JP41360		hypothetical protein
FR718525	1240	CBX70397.1	YEW_JP41370		hypothetical protein
FR718525	1240	CBX70398.1	YEW_JP41380	phoP	transcriptional regulatory protein phoP
FR718525	1240	CBX70399.1	YEW_JP41390	phoQ	virulence sensor histidine kinase phoQ
FR718525	1240	CBX70400.1	YEW_JP41400		hypothetical protein
FR718525	1240	CBX70401.1	YEW_JP41410	ycfD	uncharacterized protein ycfD
FR718525	1240	CBX70402.1	YEW_JP41420	pepT	peptidase T
FR718525	1240	CBX70403.1	YEW_JP41430	npdA	NAD-dependent deacetylase
FR718525	1240	CBX70404.1	YEW_JP41440	nagK	N-acetyl-D-glucosamine kinase
FR718525	1240	CBX70405.1	YEW_JP41450		unknown protein
FR718526	1245	CBX70406.1	YEW_FB21750		hypothetical protein
FR718526	1245	CBX70407.1	YEW_FB21760	yodA	metal-binding protein yodA
FR718526	1245	CBX70408.1	YEW_FB21770	ves	protein ves
FR718526	1245	CBX70409.1	YEW_FB21780		hypothetical protein
FR718526	1245	CBX70410.1	YEW_FB21790		hypothetical protein
FR718526	1245	CBX70411.1	YEW_FB21800		hypothetical protein
FR718526	1245	CBX70412.1	YEW_FB21810	hutI	imidazolonepropionase
FR718526	1245	CBX70413.1	YEW_FB21820		hypothetical protein
FR718526	1245	CBX70414.1	YEW_FB21830		hypothetical protein
FR718526	1245	CBX70415.1	YEW_FB21840		hypothetical protein
FR718527	1246	CBX70416.1	YEW_BJ06630	yjjK	uncharacterized ABC transporter ATP-binding protein yjjK
FR718527	1246	CBX70417.1	YEW_BJ06640		hypothetical protein
FR718527	1246	CBX70418.1	YEW_BJ06650		hypothetical protein
FR718527	1246	CBX70419.1	YEW_BJ06660		zinc-type alcohol dehydrogenase-like protein SAS2087
FR718527	1246	CBX70420.1	YEW_BJ06670	nadR	transcriptional regulator nadR
FR718527	1246	CBX70421.1	YEW_BJ06680	radA	DNA repair protein radA
FR718527	1246	CBX70422.1	YEW_BJ06690		unknown protein
FR718527	1246	CBX70423.1	YEW_BJ06700	serB	phosphoserine phosphatase
FR718527	1246	CBX70424.1	YEW_BJ06710	smp	protein smp
FR718527	1246	CBX70425.1	YEW_BJ06720	deoD	purine nucleoside phosphorylase deoD-type
FR718527	1246	CBX70426.1	YEW_BJ06730	deoB	phosphopentomutase
FR718527	1246	CBX70427.1	YEW_BJ06740	deoA	thymidine phosphorylase
FR718527	1246	CBX70428.1	YEW_BJ06750	deoC2	deoxyribose-phosphate aldolase 2
FR718527	1246	CBX70429.1	YEW_BJ06760		uncharacterized transporter HI0519
FR718527	1246	CBX70430.1	YEW_BJ06770	yjjV	uncharacterized deoxyribonuclease yjjV
FR718527	1246	CBX70431.1	YEW_BJ06780	yjjU	uncharacterized protein yjjU
FR718527	1246	CBX70432.1	YEW_BJ06790		unknown protein
FR718527	1246	CBX70433.1	YEW_BJ06800	osmY	osmotically-inducible protein Y
FR718527	1246	CBX70434.1	YEW_BJ06810	prfC	peptide chain release factor 3
FR718527	1246	CBX70435.1	YEW_BJ06820	rimI	ribosomal-protein-alanine acetyltransferase
FR718527	1246	CBX70436.1	YEW_BJ06830	holD	DNA polymerase III subunit psi
FR718527	1246	CBX70437.1	YEW_BJ06840	rsmC	ribosomal RNA small subunit methyltransferase C
FR718527	1246	CBX70438.1	YEW_BJ06850		auxin-induced protein PCNT115
FR718527	1246	CBX70439.1	YEW_BJ06860		hypothetical protein
FR718528	1249	CBX70440.1	YEW_KU45640		unknown protein
FR718528	1249	CBX70441.1	YEW_KU45650		UPF0289 protein YE0684
FR718528	1249	CBX70442.1	YEW_KU45660	coaE	dephospho-CoA kinase
FR718528	1249	CBX70443.1	YEW_KU45670		hypothetical protein
FR718528	1249	CBX70444.1	YEW_KU45680	guaC	GMP reductase
FR718528	1249	CBX70445.1	YEW_KU45690	hofC	protein transport protein hofC
FR718528	1249	CBX70446.1	YEW_KU45700	hofB	protein transport protein hofB
FR718528	1249	CBX70447.1	YEW_KU45710	ppdD	prepilin peptidase-dependent protein D
FR718528	1249	CBX70448.1	YEW_KU45720	nadC	nicotinate-nucleotide pyrophosphorylase [carboxylating]
FR718528	1249	CBX70449.1	YEW_KU45730	AMPD	1,6-anhydro-N-acetylmuramyl-L-alanine amidase ampD
FR718528	1249	CBX70450.1	YEW_KU45740	AMPE	protein ampE
FR718528	1249	CBX70451.1	YEW_KU45750	aroP	aromatic amino acid transport protein aroP
FR718528	1249	CBX70452.1	YEW_KU45760		unknown protein
FR718528	1249	CBX70453.1	YEW_KU45770	pdhR	pyruvate dehydrogenase complex repressor
FR718528	1249	CBX70454.1	YEW_KU45780	aceE	pyruvate dehydrogenase E1 component
FR718528	1249	CBX70455.1	YEW_KU45790	aceF	dihydrolipoyllysine-residue acetyltransferase component of pyruvate dehydrogenase c..
FR718528	1249	CBX70456.1	YEW_KU45800	lpdA	dihydrolipoyl dehydrogenase
FR718528	1249	CBX70457.1	YEW_KU45810		hypothetical protein
FR718528	1249	CBX70458.1	YEW_KU45820		hypothetical protein
FR718528	1249	CBX70459.1	YEW_KU45830	pfeA	ferric enterobactin receptor
FR718528	1249	CBX70460.1	YEW_KU45840		unknown protein
FR718528	1249	CBX70461.1	YEW_KU45850	acnB	aconitate hydratase 2
FR718529	1261	CBX70462.1	YEW_LT49920		hypothetical protein
FR718529	1261	CBX70463.1	YEW_LT49930	ybcJ	uncharacterized protein ybcJ
FR718529	1261	CBX70464.1	YEW_LT49940	sS	cysteinyl-tRNA synthetase
FR718529	1261	CBX70465.1	YEW_LT49950	ppiB	peptidyl-prolyl cis-trans isomerase B
FR718529	1261	CBX70466.1	YEW_LT49960		hypothetical protein
FR718529	1261	CBX70467.1	YEW_LT49970	lpxH	UDP-2,3-diacylglucosamine hydrolase
FR718529	1261	CBX70468.1	YEW_LT49980	purE	phosphoribosylaminoimidazole carboxylase catalytic subunit
FR718529	1261	CBX70469.1	YEW_LT49990	purK	phosphoribosylaminoimidazole carboxylase ATPase subunit
FR718529	1261	CBX70470.1	YEW_LT50000		hypothetical protein
FR718530	1265	CBX70471.1	YEW_AT03900		hypothetical protein
FR718530	1265	CBX70472.1	YEW_AT03910		hypothetical protein
FR718530	1265	CBX70473.1	YEW_AT03920	fabF	3-oxoacyl-[acyl-carrier-protein] synthase 2
FR718530	1265	CBX70474.1	YEW_AT03930	ymbA	uncharacterized lipoprotein ymbA
FR718530	1265	CBX70475.1	YEW_AT03940	pqiB	paraquat-inducible protein B
FR718530	1265	CBX70476.1	YEW_AT03950	pqiA	paraquat-inducible protein A
FR718530	1265	CBX70477.1	YEW_AT03960	uup	aBC transporter ATP-binding protein uup
FR718530	1265	CBX70478.1	YEW_AT03970	rlmL	ribosomal RNA large subunit methyltransferase L
FR718530	1265	CBX70479.1	YEW_AT03980	ycbX	uncharacterized protein ycbX
FR718530	1265	CBX70480.1	YEW_AT03990		unknown protein
FR718530	1265	CBX70481.1	YEW_AT04000		hypothetical protein
FR718530	1265	CBX70482.1	YEW_AT04010	pyrD	dihydroorotate dehydrogenase
FR718530	1265	CBX70483.1	YEW_AT04020	pepN	aminopeptidase N
FR718530	1265	CBX70484.1	YEW_AT04030	pncB	nicotinate phosphoribosyltransferase
FR718530	1265	CBX70485.1	YEW_AT04040	asnS	asparaginyl-tRNA synthetase
FR718530	1265	CBX70486.1	YEW_AT04050		hypothetical protein
FR718530	1265	CBX70487.1	YEW_AT04060		hypothetical protein
FR718530	1265	CBX70488.1	YEW_AT04070		hypothetical protein
FR718530	1265	CBX70489.1	YEW_AT04080	aspC	aspartate aminotransferase
FR718530	1265	CBX70490.1	YEW_AT04090		hypothetical protein
FR718530	1265	CBX70491.1	YEW_AT04100	ycbL	uncharacterized protein ycbL
FR718530	1265	CBX70492.1	YEW_AT04110	ycbK	uncharacterized protein ycbK
FR718530	1265	CBX70493.1	YEW_AT04120		hypothetical protein
FR718530	1265	CBX70494.1	YEW_AT04130		hypothetical protein
FR718530	1265	CBX70495.1	YEW_AT04140		hypothetical protein
FR718530	1265	CBX70496.1	YEW_AT04150		unknown protein
FR718531	1269	CBX70497.1	YEW_AV04270		hypothetical protein
FR718531	1269	CBX70498.1	YEW_AV04280		hypothetical protein
FR718531	1269	CBX70499.1	YEW_AV04290		hypothetical protein
FR718531	1269	CBX70500.1	YEW_AV04300		hypothetical protein
FR718531	1269	CBX70501.1	YEW_AV04310		unknown protein
FR718531	1269	CBX70502.1	YEW_AV04320		hypothetical protein
FR718531	1269	CBX70503.1	YEW_AV04330		thioredoxin-like protein HI1115
FR718531	1269	CBX70504.1	YEW_AV04340		hypothetical protein
FR718531	1269	CBX70505.1	YEW_AV04350		hypothetical protein
FR718531	1269	CBX70506.1	YEW_AV04360		hypothetical protein
FR718531	1269	CBX70507.1	YEW_AV04370		unknown protein
FR718531	1269	CBX70508.1	YEW_AV04380	flk	flagellar regulator flk
FR718531	1269	CBX70509.1	YEW_AV04390		hypothetical protein
FR718531	1269	CBX70510.1	YEW_AV04400	ybiR	inner membrane protein ybiR
FR718531	1269	CBX70511.1	YEW_AV04410	agp	glucose-1-phosphatase
FR718531	1269	CBX70512.1	YEW_AV04420		hypothetical protein
FR718531	1269	CBX70513.1	YEW_AV04430		hypothetical protein
FR718531	1269	CBX70514.1	YEW_AV04440	celA	cellobiose-specific phosphotransferase enzyme IIB component
FR718531	1269	CBX70515.1	YEW_AV04450		hypothetical protein
FR718531	1269	CBX70516.1	YEW_AV04460	gmuD	6-phospho-beta-glucosidase gmuD
FR718531	1269	CBX70517.1	YEW_AV04470	chbA	N,N'-diacetylchitobiose-specific phosphotransferase enzyme IIA component
FR718531	1269	CBX70518.1	YEW_AV04480		hypothetical protein
FR718531	1269	CBX70519.1	YEW_AV04490	ygeA	uncharacterized protein ygeA
FR718531	1269	CBX70520.1	YEW_AV04500		hypothetical protein
FR718531	1269	CBX70521.1	YEW_AV04510	fabB	3-oxoacyl-[acyl-carrier-protein] synthase 1
FR718531	1269	CBX70522.1	YEW_AV04520	mnmC	tRNA 5-methylaminomethyl-2-thiouridine biosynthesis bifunctional protein mnmC
FR718532	1271	CBX70523.1	YEW_IR37370		hypothetical protein
FR718532	1271	CBX70524.1	YEW_IR37380		hypothetical protein
FR718532	1271	CBX70525.1	YEW_IR37390		unknown protein
FR718532	1271	CBX70526.1	YEW_IR37400	smfA	fimbria A protein
FR718532	1271	CBX70527.1	YEW_IR37410		unknown protein
FR718532	1271	CBX70528.1	YEW_IR37420		hypothetical protein
FR718532	1271	CBX70529.1	YEW_IR37430		hypothetical protein
FR718532	1271	CBX70530.1	YEW_IR37440		hypothetical protein
FR718532	1271	CBX70531.1	YEW_IR37450		hypothetical protein
FR718532	1271	CBX70532.1	YEW_IR37460		hypothetical protein
FR718532	1271	CBX70533.1	YEW_IR37470		hypothetical protein
FR718532	1271	CBX70534.1	YEW_IR37480	yfcS	uncharacterized fimbrial chaperone yfcS
FR718532	1271	CBX70535.1	YEW_IR37490		hypothetical protein
FR718532	1271	CBX70536.1	YEW_IR37500	yfcQ	uncharacterized fimbrial-like protein yfcQ
FR718532	1271	CBX70537.1	YEW_IR37510		hypothetical protein
FR718532	1271	CBX70538.1	YEW_IR37520		hypothetical protein
FR718532	1271	CBX70539.1	YEW_IR37530		unknown protein
FR718532	1271	CBX70540.1	YEW_IR37540		unknown protein
FR718532	1271	CBX70541.1	YEW_IR37550		unknown protein
FR718532	1271	CBX70542.1	YEW_IR37560		hypothetical protein
FR718532	1271	CBX70543.1	YEW_IR37570		unknown protein
FR718532	1271	CBX70544.1	YEW_IR37580		hypothetical protein
FR718532	1271	CBX70545.1	YEW_IR37590		hypothetical protein
FR718532	1271	CBX70546.1	YEW_IR37600		hypothetical protein
FR718532	1271	CBX70547.1	YEW_IR37610	macB	macrolide export ATP-binding/permease protein macB
FR718532	1271	CBX70548.1	YEW_IR37620		hypothetical protein
FR718532	1271	CBX70549.1	YEW_IR37630		hypothetical protein
FR718532	1271	CBX70550.1	YEW_IR37640		hypothetical protein
FR718532	1271	CBX70551.1	YEW_IR37650		hypothetical protein
FR718532	1271	CBX70552.1	YEW_IR37660		unknown protein
FR718532	1271	CBX70553.1	YEW_IR37670	fabG	3-oxoacyl-[acyl-carrier-protein] reductase
FR718533	1276	CBX70554.1	YEW_IA35350		unknown protein
FR718533	1276	CBX70555.1	YEW_IA35360	gltS	sodium/glutamate symport carrier protein
FR718533	1276	CBX70556.1	YEW_IA35370		unknown protein
FR718533	1276	CBX70557.1	YEW_IA35380	yicE	putative purine permease yicE
FR718533	1276	CBX70558.1	YEW_IA35390	yicH	uncharacterized protein yicH
FR718533	1276	CBX70559.1	YEW_IA35400		hypothetical protein
FR718533	1276	CBX70560.1	YEW_IA35410		hypothetical protein
FR718533	1276	CBX70561.1	YEW_IA35420	sfsB	sugar fermentation stimulation protein B
FR718533	1276	CBX70562.1	YEW_IA35430	yiiD	uncharacterized protein yiiD
FR718533	1276	CBX70563.1	YEW_IA35440	dtd	D-tyrosyl-tRNA(Tyr) deacylase
FR718533	1276	CBX70564.1	YEW_IA35450	rbn	tRNA-processing ribonuclease BN
FR718533	1276	CBX70565.1	YEW_IA35460	yihX	phosphatase yihX
FR718533	1276	CBX70566.1	YEW_IA35470	typA	GTP-binding protein typA/bipA
FR718533	1276	CBX70567.1	YEW_IA35480	glnA	glutamine synthetase
FR718534	1279	CBX70568.1	YEW_BP07150	yejH	uncharacterized protein yejH
FR718534	1279	CBX70569.1	YEW_BP07160	rplY	50S ribosomal protein L25
FR718534	1279	CBX70570.1	YEW_BP07170	ndpA	nucleoid-associated protein ndpA
FR718534	1279	CBX70571.1	YEW_BP07180		UPF0352 protein YpsIP31758_2722
FR718534	1279	CBX70572.1	YEW_BP07190	yejM	inner membrane protein yejM
FR718534	1279	CBX70573.1	YEW_BP07200		hypothetical protein
FR718534	1279	CBX70574.1	YEW_BP07210		hypothetical protein
FR718534	1279	CBX70575.1	YEW_BP07220		hypothetical protein
FR718535	1280	CBX70576.1	YEW_KV45860	yfdC	inner membrane protein yfdC
FR718535	1280	CBX70577.1	YEW_KV45870		hypothetical protein
FR718535	1280	CBX70578.1	YEW_KV45880	int	integrase
FR718535	1280	CBX70579.1	YEW_KV45890		hypothetical protein
FR718535	1280	CBX70580.1	YEW_KV45900		hypothetical protein
FR718535	1280	CBX70581.1	YEW_KV45910		unknown protein
FR718535	1280	CBX70582.1	YEW_KV45920		hypothetical protein
FR718535	1280	CBX70583.1	YEW_KV45930		hypothetical protein
FR718535	1280	CBX70584.1	YEW_KV45940		hypothetical protein
FR718535	1280	CBX70585.1	YEW_KV45950		hypothetical protein
FR718535	1280	CBX70586.1	YEW_KV45960		unknown protein
FR718535	1280	CBX70587.1	YEW_KV45970		unknown protein
FR718535	1280	CBX70588.1	YEW_KV45980		unknown protein
FR718535	1280	CBX70589.1	YEW_KV45990		hypothetical protein
FR718535	1280	CBX70590.1	YEW_KV46000		hypothetical protein
FR718535	1280	CBX70591.1	YEW_KV46010		unknown protein
FR718535	1280	CBX70592.1	YEW_KV46020		uncharacterized protein ORF88
FR718535	1280	CBX70593.1	YEW_KV46030		unknown protein
FR718535	1280	CBX70594.1	YEW_KV46040	phnA	protein phnA
FR718535	1280	CBX70595.1	YEW_KV46050		hypothetical protein
FR718535	1280	CBX70596.1	YEW_KV46060		hypothetical protein
FR718535	1280	CBX70597.1	YEW_KV46070	ascB	6-phospho-beta-glucosidase ascB
FR718535	1280	CBX70598.1	YEW_KV46080	ascF	PTS system arbutin-, cellobiose-, and salicin-specific EIIBC component
FR718535	1280	CBX70599.1	YEW_KV46090	ascG	HTH-type transcriptional regulator ascG
FR718535	1280	CBX70600.1	YEW_KV46100		UPF0312 protein YE1254
FR718536	1283	CBX70601.1	YEW_HQ34030		hypothetical protein
FR718536	1283	CBX70602.1	YEW_HQ34040		hypothetical protein
FR718536	1283	CBX70603.1	YEW_HQ34050		hypothetical protein
FR718536	1283	CBX70604.1	YEW_HQ34060		unknown protein
FR718536	1283	CBX70605.1	YEW_HQ34070	guaA	GMP synthase [glutamine-hydrolyzing]
FR718536	1283	CBX70606.1	YEW_HQ34080	guaB	inosine-5'-monophosphate dehydrogenase
FR718536	1283	CBX70607.1	YEW_HQ34090		unknown protein
FR718536	1283	CBX70608.1	YEW_HQ34100	xseA	exodeoxyribonuclease 7 large subunit
FR718536	1283	CBX70609.1	YEW_HQ34110	yfgJ	uncharacterized protein yfgJ
FR718536	1283	CBX70610.1	YEW_HQ34120		hypothetical protein
FR718537	1295	CBX70611.1	YEW_LD47060		hypothetical protein
FR718537	1295	CBX70612.1	YEW_LD47070	yfhG	uncharacterized protein yfhG
FR718537	1295	CBX70613.1	YEW_LD47080	yfhK	putative sensor-like histidine kinase yfhK
FR718537	1295	CBX70614.1	YEW_LD47090		unknown protein
FR718537	1295	CBX70615.1	YEW_LD47100		unknown protein
FR718537	1295	CBX70616.1	YEW_LD47110	purL	phosphoribosylformylglycinamidine synthase
FR718537	1295	CBX70617.1	YEW_LD47120		unknown protein
FR718537	1295	CBX70618.1	YEW_LD47130	mltF	membrane-bound lytic murein transglycosylase F
FR718537	1295	CBX70619.1	YEW_LD47140	tadA	tRNA-specific adenosine deaminase
FR718537	1295	CBX70620.1	YEW_LD47150		hypothetical protein
FR718537	1295	CBX70621.1	YEW_LD47160	yfhB	uncharacterized protein yfhB
FR718537	1295	CBX70622.1	YEW_LD47170		hypothetical protein
FR718537	1295	CBX70623.1	YEW_LD47180	murQ	N-acetylmuramic acid 6-phosphate etherase
FR718537	1295	CBX70624.1	YEW_LD47190		unknown protein
FR718537	1295	CBX70625.1	YEW_LD47200	yfhH	uncharacterized HTH-type transcriptional regulator yfhH
FR718537	1295	CBX70626.1	YEW_LD47210	yfhL	uncharacterized ferredoxin-like protein yfhL
FR718537	1295	CBX70627.1	YEW_LD47220		hypothetical protein
FR718537	1295	CBX70628.1	YEW_LD47230	gntP	high-affinity gluconate transporter
FR718537	1295	CBX70629.1	YEW_LD47240	acpS	holo-[acyl-carrier-protein] synthase
FR718537	1295	CBX70630.1	YEW_LD47250	pdxJ	pyridoxine 5'-phosphate synthase
FR718537	1295	CBX70631.1	YEW_LD47260	recO	DNA repair protein recO
FR718537	1295	CBX70632.1	YEW_LD47270	era	GTP-binding protein era homolog
FR718537	1295	CBX70633.1	YEW_LD47280	rnc	ribonuclease 3
FR718538	1302	CBX70634.1	YEW_HF31090		unknown protein
FR718538	1302	CBX70635.1	YEW_HF31100	nuoN	NADH-quinone oxidoreductase subunit N
FR718538	1302	CBX70636.1	YEW_HF31110	nuoM	NADH-quinone oxidoreductase subunit M
FR718538	1302	CBX70637.1	YEW_HF31120	nuoL	NADH-quinone oxidoreductase subunit L
FR718538	1302	CBX70638.1	YEW_HF31130	nuoK	NADH-quinone oxidoreductase subunit K
FR718538	1302	CBX70639.1	YEW_HF31140	nuoJ	NADH-quinone oxidoreductase subunit J
FR718538	1302	CBX70640.1	YEW_HF31150		hypothetical protein
FR718538	1302	CBX70641.1	YEW_HF31160	nuoI	NADH-quinone oxidoreductase subunit I
FR718538	1302	CBX70642.1	YEW_HF31170	nuoH	NADH-quinone oxidoreductase subunit H
FR718538	1302	CBX70643.1	YEW_HF31180	nuoG	NADH-quinone oxidoreductase subunit G
FR718538	1302	CBX70644.1	YEW_HF31190	nuoF	NADH-quinone oxidoreductase subunit F
FR718538	1302	CBX70645.1	YEW_HF31200		hypothetical protein
FR718538	1302	CBX70646.1	YEW_HF31210	nuoE	NADH-quinone oxidoreductase subunit E
FR718538	1302	CBX70647.1	YEW_HF31220	nuoC	NADH-quinone oxidoreductase subunit C/D
FR718538	1302	CBX70648.1	YEW_HF31230	nuoB	NADH-quinone oxidoreductase subunit B
FR718538	1302	CBX70649.1	YEW_HF31240	nuoA	NADH-quinone oxidoreductase subunit A
FR718538	1302	CBX70650.1	YEW_HF31250	pecT	HTH-type transcriptional regulator pecT
FR718538	1302	CBX70651.1	YEW_HF31260	yfbQ	uncharacterized aminotransferase yfbQ
FR718539	1309	CBX70652.1	YEW_BT07430		hypothetical protein
FR718539	1309	CBX70653.1	YEW_BT07440		unknown protein
FR718539	1309	CBX70654.1	YEW_BT07450	speA	biosynthetic arginine decarboxylase
FR718539	1309	CBX70655.1	YEW_BT07460		unknown protein
FR718539	1309	CBX70656.1	YEW_BT07470		hypothetical protein
FR718539	1309	CBX70657.1	YEW_BT07480	yggG	uncharacterized metalloprotease yggG
FR718539	1309	CBX70658.1	YEW_BT07490	tktA	transketolase 1
FR718539	1309	CBX70659.1	YEW_BT07500		unknown protein
FR718539	1309	CBX70660.1	YEW_BT07510	epd	D-erythrose-4-phosphate dehydrogenase
FR718539	1309	CBX70661.1	YEW_BT07520	pgk	phosphoglycerate kinase
FR718539	1309	CBX70662.1	YEW_BT07530	fbaA	fructose-bisphosphate aldolase class 2
FR718539	1309	CBX70663.1	YEW_BT07540		hypothetical protein
FR718539	1309	CBX70664.1	YEW_BT07550	MscS	small-conductance mechanosensitive channel
FR718539	1309	CBX70665.1	YEW_BT07560		hypothetical protein
FR718540	1314	CBX70666.1	YEW_KM44710		hypothetical protein
FR718540	1314	CBX70667.1	YEW_KM44720	lacZ	beta-galactosidase
FR718540	1314	CBX70668.1	YEW_KM44730		hypothetical protein
FR718540	1314	CBX70669.1	YEW_KM44740	lacI	lactose operon repressor
FR718540	1314	CBX70670.1	YEW_KM44750	cspC	cold shock-like protein cspC
FR718540	1314	CBX70671.1	YEW_KM44760	dsrB	protein dsrB
FR718540	1314	CBX70672.1	YEW_KM44770	trg	methyl-accepting chemotaxis protein III
FR718540	1314	CBX70673.1	YEW_KM44780		hypothetical protein
FR718540	1314	CBX70674.1	YEW_KM44790		hypothetical protein
FR718540	1314	CBX70675.1	YEW_KM44800	mgtC	protein mgtC
FR718540	1314	CBX70676.1	YEW_KM44810		hypothetical protein
FR718540	1314	CBX70677.1	YEW_KM44820		hypothetical protein
FR718540	1314	CBX70678.1	YEW_KM44830		hypothetical protein
FR718540	1314	CBX70679.1	YEW_KM44840		putative NADP-dependent oxidoreductase yncB
FR718540	1314	CBX70680.1	YEW_KM44850	uspC	universal stress protein C
FR718540	1314	CBX70681.1	YEW_KM44860	flhD	transcriptional activator flhD
FR718540	1314	CBX70682.1	YEW_KM44870	flhC	flagellar transcriptional activator flhC
FR718541	1317	CBX70683.1	YEW_CR10930	ltaE	low specificity L-threonine aldolase
FR718541	1317	CBX70684.1	YEW_CR10940	ybjT	uncharacterized protein ybjT
FR718541	1317	CBX70685.1	YEW_CR10950	ybjS	uncharacterized protein ybjS
FR718541	1317	CBX70686.1	YEW_CR10960	ybjP	uncharacterized lipoprotein ybjP
FR718541	1317	CBX70687.1	YEW_CR10970	artP	arginine transport ATP-binding protein artP
FR718541	1317	CBX70688.1	YEW_CR10980	artI	arginine-binding periplasmic protein 1
FR718541	1317	CBX70689.1	YEW_CR10990		hypothetical protein
FR718541	1317	CBX70690.1	YEW_CR11000	artQ	arginine transport system permease protein artQ
FR718541	1317	CBX70691.1	YEW_CR11010	artM	arginine transport system permease protein artM
FR718541	1317	CBX70692.1	YEW_CR11020	artJ	arginine-binding periplasmic protein 2
FR718541	1317	CBX70693.1	YEW_CR11030	rumB	23S rRNA (uracil-5-)-methyltransferase rumB
FR718541	1317	CBX70694.1	YEW_CR11040		unknown protein
FR718541	1317	CBX70695.1	YEW_CR11050	potI	putrescine transport system permease protein potI
FR718541	1317	CBX70696.1	YEW_CR11060	potH	putrescine transport system permease protein potH
FR718541	1317	CBX70697.1	YEW_CR11070	potG	putrescine transport ATP-binding protein potG
FR718541	1317	CBX70698.1	YEW_CR11080		unknown protein
FR718541	1317	CBX70699.1	YEW_CR11090	potF	putrescine-binding periplasmic protein
FR718541	1317	CBX70700.1	YEW_CR11100	ybjN	uncharacterized protein ybjN
FR718541	1317	CBX70701.1	YEW_CR11110	ybjC	uncharacterized protein ybjC
FR718541	1317	CBX70702.1	YEW_CR11120	grxA	glutaredoxin-1
FR718541	1317	CBX70703.1	YEW_CR11130		hypothetical protein
FR718541	1317	CBX70704.1	YEW_CR11140		putative transport protein YE1478
FR718541	1317	CBX70705.1	YEW_CR11150		hypothetical protein
FR718541	1317	CBX70706.1	YEW_CR11160		unknown protein
FR718542	1318	CBX70707.1	YEW_DG13630	yhfY	uncharacterized protein yhfY
FR718542	1318	CBX70708.1	YEW_DG13640	yhfX	uncharacterized protein yhfX
FR718542	1318	CBX70709.1	YEW_DG13650	yhfW	uncharacterized protein yhfW
FR718542	1318	CBX70710.1	YEW_DG13660	yhfU	uncharacterized protein yhfU
FR718542	1318	CBX70711.1	YEW_DG13670		hypothetical protein
FR718542	1318	CBX70712.1	YEW_DG13680	rpmE2	50S ribosomal protein L31 type B
FR718542	1318	CBX70713.1	YEW_DG13690	rpmJ1	50S ribosomal protein L36
FR718542	1318	CBX70714.1	YEW_DG13700		hypothetical protein
FR718542	1318	CBX70715.1	YEW_DG13710		hypothetical protein
FR718542	1318	CBX70716.1	YEW_DG13720		hypothetical protein
FR718542	1318	CBX70717.1	YEW_DG13730		hypothetical protein
FR718542	1318	CBX70718.1	YEW_DG13740		unknown protein
FR718542	1318	CBX70719.1	YEW_DG13750		unknown protein
FR718542	1318	CBX70720.1	YEW_DG13760	ybaJ	uncharacterized protein ybaJ
FR718542	1318	CBX70721.1	YEW_DG13770	ymoA	modulating protein ymoA
FR718542	1318	CBX70722.1	YEW_DG13780		unknown protein
FR718542	1318	CBX70723.1	YEW_DG13790	ybaZ	uncharacterized protein ybaZ
FR718542	1318	CBX70724.1	YEW_DG13800	ybaY	uncharacterized lipoprotein ybaY
FR718542	1318	CBX70725.1	YEW_DG13810		hypothetical protein
FR718542	1318	CBX70726.1	YEW_DG13820	tesB	acyl-CoA thioesterase 2
FR718542	1318	CBX70727.1	YEW_DG13830		hypothetical protein
FR718542	1318	CBX70728.1	YEW_DG13840		hypothetical protein
FR718542	1318	CBX70729.1	YEW_DG13850	glnK	nitrogen regulatory protein P-II 2
FR718542	1318	CBX70730.1	YEW_DG13860	mdlB	multidrug resistance-like ATP-binding protein mdlB
FR718542	1318	CBX70731.1	YEW_DG13870		unknown protein
FR718542	1318	CBX70732.1	YEW_DG13880	mdlA	multidrug resistance-like ATP-binding protein mdlA
FR718542	1318	CBX70733.1	YEW_DG13890		hypothetical protein
FR718543	1323	CBX70734.1	YEW_EP20080		hypothetical protein
FR718543	1323	CBX70735.1	YEW_EP20090		hypothetical protein
FR718543	1323	CBX70736.1	YEW_EP20100		hypothetical protein
FR718543	1323	CBX70737.1	YEW_EP20110		hypothetical protein
FR718543	1323	CBX70738.1	YEW_EP20120		hypothetical protein
FR718543	1323	CBX70739.1	YEW_EP20130		hypothetical protein
FR718543	1323	CBX70740.1	YEW_EP20140	hcp1	protein hcp1
FR718543	1323	CBX70741.1	YEW_EP20150		hypothetical protein
FR718543	1323	CBX70742.1	YEW_EP20160		hypothetical protein
FR718543	1323	CBX70743.1	YEW_EP20170		hypothetical protein
FR718543	1323	CBX70744.1	YEW_EP20180		hypothetical protein
FR718543	1323	CBX70745.1	YEW_EP20190		hypothetical protein
FR718543	1323	CBX70746.1	YEW_EP20200		hypothetical protein
FR718543	1323	CBX70747.1	YEW_EP20210	ecpD	chaperone protein ecpD
FR718543	1323	CBX70748.1	YEW_EP20220		hypothetical protein
FR718543	1323	CBX70749.1	YEW_EP20230	clpB	chaperone protein clpB
FR718543	1323	CBX70750.1	YEW_EP20240		hypothetical protein
FR718544	1327	CBX70751.1	YEW_GB25070		unknown protein
FR718544	1327	CBX70752.1	YEW_GB25080	ompC	outer membrane protein C
FR718544	1327	CBX70753.1	YEW_GB25090		hypothetical protein
FR718544	1327	CBX70754.1	YEW_GB25100		unknown protein
FR718544	1327	CBX70755.1	YEW_GB25110		hypothetical protein
FR718544	1327	CBX70756.1	YEW_GB25120		unknown protein
FR718544	1327	CBX70757.1	YEW_GB25130		uncharacterized MFS-type transporter YPO1221/y2967/YP_0917
FR718544	1327	CBX70758.1	YEW_GB25140		hypothetical protein
FR718544	1327	CBX70759.1	YEW_GB25150		unknown protein
FR718544	1327	CBX70760.1	YEW_GB25160	yojN	sensor-like histidine kinase yojN
FR718544	1327	CBX70761.1	YEW_GB25170	rcsB	capsular synthesis regulator component B
FR718544	1327	CBX70762.1	YEW_GB25180	rcsC	sensor kinase protein rcsC
FR718544	1327	CBX70763.1	YEW_GB25190		hypothetical protein
FR718545	1328	CBX70764.1	YEW_AR03610		unknown protein
FR718545	1328	CBX70765.1	YEW_AR03620		hypothetical protein
FR718545	1328	CBX70766.1	YEW_AR03630	yneJ	uncharacterized HTH-type transcriptional regulator yneJ
FR718545	1328	CBX70767.1	YEW_AR03640	frmA	S-(hydroxymethyl)glutathione dehydrogenase
FR718545	1328	CBX70768.1	YEW_AR03650	yeiG	S-formylglutathione hydrolase yeiG
FR718545	1328	CBX70769.1	YEW_AR03660		hypothetical protein
FR718545	1328	CBX70770.1	YEW_AR03670		unknown protein
FR718545	1328	CBX70771.1	YEW_AR03680		hypothetical protein
FR718545	1328	CBX70772.1	YEW_AR03690		unknown protein
FR718545	1328	CBX70773.1	YEW_AR03700		hypothetical protein
FR718545	1328	CBX70774.1	YEW_AR03710		unknown protein
FR718545	1328	CBX70775.1	YEW_AR03720		hypothetical protein
FR718545	1328	CBX70776.1	YEW_AR03730		hypothetical protein
FR718545	1328	CBX70777.1	YEW_AR03740		hypothetical protein
FR718545	1328	CBX70778.1	YEW_AR03750	moeA	molybdopterin biosynthesis protein moeA
FR718545	1328	CBX70779.1	YEW_AR03760	moeB	molybdopterin biosynthesis protein moeB
FR718546	1333	CBX70780.1	YEW_CW11740		hypothetical protein
FR718546	1333	CBX70781.1	YEW_CW11750		unknown protein
FR718546	1333	CBX70782.1	YEW_CW11760	exuT	hexuronate transporter
FR718546	1333	CBX70783.1	YEW_CW11770		hypothetical protein
FR718546	1333	CBX70784.1	YEW_CW11780		hypothetical protein
FR718546	1333	CBX70785.1	YEW_CW11790		hypothetical protein
FR718547	1338	CBX70786.1	YEW_IH36240	lepB	signal peptidase I
FR718547	1338	CBX70787.1	YEW_IH36250	lepA	GTP-binding protein lepA
FR718547	1338	CBX70788.1	YEW_IH36260		unknown protein
FR718547	1338	CBX70789.1	YEW_IH36270	rseC	sigma-E factor regulatory protein rseC
FR718547	1338	CBX70790.1	YEW_IH36280	rseB	sigma-E factor regulatory protein rseB
FR718547	1338	CBX70791.1	YEW_IH36290	rseA	sigma-E factor negative regulatory protein
FR718547	1338	CBX70792.1	YEW_IH36300	rpoE	RNA polymerase sigma-E factor
FR718547	1338	CBX70793.1	YEW_IH36310		unknown protein
FR718547	1338	CBX70794.1	YEW_IH36320	nadB	L-aspartate oxidase
FR718547	1338	CBX70795.1	YEW_IH36330		hypothetical protein
FR718547	1338	CBX70796.1	YEW_IH36340		hypothetical protein
FR718547	1338	CBX70797.1	YEW_IH36350	yfiC	uncharacterized protein yfiC
FR718547	1338	CBX70798.1	YEW_IH36360	srmB	ATP-dependent RNA helicase srmB
FR718547	1338	CBX70799.1	YEW_IH36370		transposase for insertion sequence element IS1328
FR718547	1338	CBX70800.1	YEW_IH36380		unknown protein
FR718548	1345	CBX70801.1	YEW_DE13160	ygbK	uncharacterized protein ygbK
FR718548	1345	CBX70802.1	YEW_DE13170	ygbL	putative aldolase class 2 protein ygbL
FR718548	1345	CBX70803.1	YEW_DE13180	ygbM	protein ygbM
FR718548	1345	CBX70804.1	YEW_DE13190	glsA2	glutaminase 2
FR718548	1345	CBX70805.1	YEW_DE13200		hypothetical protein
FR718548	1345	CBX70806.1	YEW_DE13210		hypothetical protein
FR718548	1345	CBX70807.1	YEW_DE13220		hypothetical protein
FR718548	1345	CBX70808.1	YEW_DE13230		hypothetical protein
FR718548	1345	CBX70809.1	YEW_DE13240		hypothetical protein
FR718548	1345	CBX70810.1	YEW_DE13250		hypothetical protein
FR718548	1345	CBX70811.1	YEW_DE13260		UPF0423 protein BRA0381
FR718548	1345	CBX70812.1	YEW_DE13270		hypothetical protein
FR718548	1345	CBX70813.1	YEW_DE13280		hypothetical protein
FR718548	1345	CBX70814.1	YEW_DE13290		hypothetical protein
FR718548	1345	CBX70815.1	YEW_DE13300		hypothetical protein
FR718548	1345	CBX70816.1	YEW_DE13310		hypothetical protein
FR718548	1345	CBX70817.1	YEW_DE13320		hypothetical protein
FR718548	1345	CBX70818.1	YEW_DE13330		hypothetical protein
FR718548	1345	CBX70819.1	YEW_DE13340	tehB	tellurite resistance protein tehB homolog
FR718548	1345	CBX70820.1	YEW_DE13350	ltrA	putative HTH-type transcriptional regulator ltrA
FR718548	1345	CBX70821.1	YEW_DE13360		hypothetical protein
FR718548	1345	CBX70822.1	YEW_DE13370		hypothetical protein
FR718548	1345	CBX70823.1	YEW_DE13380		hypothetical protein
FR718549	1349	CBX70824.1	YEW_HK33560		unknown protein
FR718549	1349	CBX70825.1	YEW_HK33570		hypothetical protein
FR718549	1349	CBX70826.1	YEW_HK33580	yfeX	uncharacterized protein yfeX
FR718549	1349	CBX70827.1	YEW_HK33590	yfeY	uncharacterized protein yfeY
FR718549	1349	CBX70828.1	YEW_HK33600	ygiW	protein ygiW
FR718549	1349	CBX70829.1	YEW_HK33610		acetyltransferase YE1169
FR718549	1349	CBX70830.1	YEW_HK33620		unknown protein
FR718549	1349	CBX70831.1	YEW_HK33630	hemF	coproporphyrinogen-III oxidase, aerobic
FR718549	1349	CBX70832.1	YEW_HK33640		UPF0178 protein YE1167
FR718549	1349	CBX70833.1	YEW_HK33650		hypothetical protein
FR718550	1352	CBX70834.1	YEW_AH01070		hypothetical protein
FR718550	1352	CBX70835.1	YEW_AH01080	dcuS	sensor protein dcuS
FR718550	1352	CBX70836.1	YEW_AH01090	dcuR	transcriptional regulatory protein dcuR
FR718550	1352	CBX70837.1	YEW_AH01100	maeN	Na(+)-malate symporter
FR718550	1352	CBX70838.1	YEW_AH01110	ansP	L-asparagine permease
FR718550	1352	CBX70839.1	YEW_AH01120	yeaO	uncharacterized protein yeaO
FR718550	1352	CBX70840.1	YEW_AH01130		hypothetical protein
FR718550	1352	CBX70841.1	YEW_AH01140		uncharacterized MFS-type transporter YPO1221/y2967/YP_0917
FR718550	1352	CBX70842.1	YEW_AH01150	ybjI	phosphatase ybjI
FR718550	1352	CBX70843.1	YEW_AH01160		unknown protein
FR718550	1352	CBX70844.1	YEW_AH01170		hypothetical protein
FR718551	1353	CBX70845.1	YEW_LK48410		unknown protein
FR718551	1353	CBX70846.1	YEW_LK48420	ogr	late control protein ogr
FR718551	1353	CBX70847.1	YEW_LK48430		unknown protein
FR718551	1353	CBX70848.1	YEW_LK48440	pgsA	CDP-diacylglycerol--glycerol-3-phosphate3-phospha tidyltransferase
FR718551	1353	CBX70849.1	YEW_LK48450	uvrC	UvrABC system protein C
FR718551	1353	CBX70850.1	YEW_LK48460	uvrY	response regulator uvrY
FR718551	1353	CBX70851.1	YEW_LK48470	yecF	uncharacterized protein yecF
FR718551	1353	CBX70852.1	YEW_LK48480	ydgC	inner membrane protein ydgC
FR718551	1353	CBX70853.1	YEW_LK48490		unknown protein
FR718551	1353	CBX70854.1	YEW_LK48500	amyA	cytoplasmic alpha-amylase
FR718551	1353	CBX70855.1	YEW_LK48510		hypothetical protein
FR718551	1353	CBX70856.1	YEW_LK48520		unknown protein
FR718551	1353	CBX70857.1	YEW_LK48530		hypothetical protein
FR718551	1353	CBX70858.1	YEW_LK48540		hypothetical protein
FR718551	1353	CBX70859.1	YEW_LK48550	lcrS	low calcium response locus protein S
FR718551	1353	CBX70860.1	YEW_LK48560		hypothetical protein
FR718551	1353	CBX70861.1	YEW_LK48570		hypothetical protein
FR718551	1353	CBX70862.1	YEW_LK48580		unknown protein
FR718552	1354	CBX70863.1	YEW_DI13970	macB1	macrolide export ATP-binding/permease protein macB 2
FR718552	1354	CBX70864.1	YEW_DI13980	cspD	cold shock-like protein cspD
FR718552	1354	CBX70865.1	YEW_DI13990	clpS	ATP-dependent Clp protease adapter protein clpS
FR718552	1354	CBX70866.1	YEW_DI14000		hypothetical protein
FR718552	1354	CBX70867.1	YEW_DI14010		hypothetical protein
FR718552	1354	CBX70868.1	YEW_DI14020	infA	translation initiation factor IF-1
FR718552	1354	CBX70869.1	YEW_DI14030	aat	leucyl/phenylalanyl-tRNA--protein transferase
FR718552	1354	CBX70870.1	YEW_DI14040		unknown protein
FR718552	1354	CBX70871.1	YEW_DI14050	cydC	ATP-binding/permease protein cydC
FR718552	1354	CBX70872.1	YEW_DI14060	aarD	transport ATP-binding protein aarD
FR718552	1354	CBX70873.1	YEW_DI14070		unknown protein
FR718552	1354	CBX70874.1	YEW_DI14080	trxB	thioredoxin reductase
FR718552	1354	CBX70875.1	YEW_DI14090	lrp	leucine-responsive regulatory protein
FR718552	1354	CBX70876.1	YEW_DI14100		hypothetical protein
FR718552	1354	CBX70877.1	YEW_DI14110	ftsK	DNA translocase ftsK
FR718552	1354	CBX70878.1	YEW_DI14120	lolA	outer-membrane lipoprotein carrier protein
FR718552	1354	CBX70879.1	YEW_DI14130		hypothetical protein
FR718552	1354	CBX70880.1	YEW_DI14140		hypothetical protein
FR718552	1354	CBX70881.1	YEW_DI14150	serS	seryl-tRNA synthetase
FR718553	1360	CBX70882.1	YEW_DM14750		hypothetical protein
FR718553	1360	CBX70883.1	YEW_DM14760		ribosomal large subunit pseudouridine synthase A
FR718553	1360	CBX70884.1	YEW_DM14770	yaiL	uncharacterized protein yaiL
FR718553	1360	CBX70885.1	YEW_DM14780		hypothetical protein
FR718553	1360	CBX70886.1	YEW_DM14790	yncC	putative metabolite transport protein yncC
FR718553	1360	CBX70887.1	YEW_DM14800		hypothetical protein
FR718553	1360	CBX70888.1	YEW_DM14810		hypothetical protein
FR718553	1360	CBX70889.1	YEW_DM14820		hypothetical protein
FR718553	1360	CBX70890.1	YEW_DM14830		hypothetical protein
FR718553	1360	CBX70891.1	YEW_DM14840		hypothetical protein
FR718553	1360	CBX70892.1	YEW_DM14850	ygiK	uncharacterized protein ygiK
FR718553	1360	CBX70893.1	YEW_DM14860	citT	citrate carrier
FR718553	1360	CBX70894.1	YEW_DM14870		hypothetical protein
FR718553	1360	CBX70895.1	YEW_DM14880		hypothetical protein
FR718553	1360	CBX70896.1	YEW_DM14890	citX	apo-citrate lyase phosphoribosyl-dephospho-CoA transferase
FR718553	1360	CBX70897.1	YEW_DM14900	citF	citrate lyase alpha chain
FR718553	1360	CBX70898.1	YEW_DM14910	citE	citrate lyase subunit beta
FR718553	1360	CBX70899.1	YEW_DM14920	citD	citrate lyase acyl carrier protein
FR718553	1360	CBX70900.1	YEW_DM14930		hypothetical protein
FR718554	1361	CBX70901.1	YEW_KK44450	flgG	flagellar basal-body rod protein flgG
FR718554	1361	CBX70902.1	YEW_KK44460	flgF	flagellar basal-body rod protein flgF
FR718554	1361	CBX70903.1	YEW_KK44470	flgE	flagellar hook protein flgE
FR718554	1361	CBX70904.1	YEW_KK44480	flgD	basal-body rod modification protein flgD
FR718554	1361	CBX70905.1	YEW_KK44490	flgC	flagellar basal-body rod protein flgC
FR718554	1361	CBX70906.1	YEW_KK44500	flgB	flagellar basal-body rod protein flgB
FR718554	1361	CBX70907.1	YEW_KK44510		unknown protein
FR718554	1361	CBX70908.1	YEW_KK44520	flgA	flagella basal body P-ring formation protein flgA
FR718554	1361	CBX70909.1	YEW_KK44530	flgM	negative regulator of flagellin synthesis
FR718554	1361	CBX70910.1	YEW_KK44540	flgN	flagella synthesis protein flgN
FR718554	1361	CBX70911.1	YEW_KK44550		unknown protein
FR718554	1361	CBX70912.1	YEW_KK44560		invasin
FR718554	1361	CBX70913.1	YEW_KK44570	flhE	flagellar protein flhE
FR718554	1361	CBX70914.1	YEW_KK44580	flhA	flagellar biosynthesis protein flhA
FR718554	1361	CBX70915.1	YEW_KK44590	flhB	flagellar biosynthetic protein flhB
FR718554	1361	CBX70916.1	YEW_KK44600		unknown protein
FR718554	1361	CBX70917.1	YEW_KK44610		hypothetical protein
FR718554	1361	CBX70918.1	YEW_KK44620		unknown protein
FR718554	1361	CBX70919.1	YEW_KK44630	cheZ	chemotaxis protein cheZ
FR718554	1361	CBX70920.1	YEW_KK44640	cheY	chemotaxis protein cheY
FR718554	1361	CBX70921.1	YEW_KK44650	cheB	chemotaxis response regulator protein-glutamate methylesterase
FR718554	1361	CBX70922.1	YEW_KK44660		hypothetical protein
FR718554	1361	CBX70923.1	YEW_KK44670	cheR	chemotaxis protein methyltransferase
FR718554	1361	CBX70924.1	YEW_KK44680		hypothetical protein
FR718555	1362	CBX70925.1	YEW_CC08860		unknown protein
FR718555	1362	CBX70926.1	YEW_CC08870		unknown protein
FR718555	1362	CBX70927.1	YEW_CC08880		unknown protein
FR718555	1362	CBX70928.1	YEW_CC08890	ail	attachment invasion locus protein
FR718555	1362	CBX70929.1	YEW_CC08900		hypothetical protein
FR718555	1362	CBX70930.1	YEW_CC08910		unknown protein
FR718555	1362	CBX70931.1	YEW_CC08920		unknown protein
FR718555	1362	CBX70932.1	YEW_CC08930		UPF0370 protein YE1145
FR718555	1362	CBX70933.1	YEW_CC08940		uncharacterized protein HI0100
FR718555	1362	CBX70934.1	YEW_CC08950	dapE	succinyl-diaminopimelate desuccinylase
FR718555	1362	CBX70935.1	YEW_CC08960	yffB	protein yffB
FR718555	1362	CBX70936.1	YEW_CC08970		hypothetical protein
FR718555	1362	CBX70937.1	YEW_CC08980		hypothetical protein
FR718555	1362	CBX70938.1	YEW_CC08990		unknown protein
FR718555	1362	CBX70939.1	YEW_CC09000	acrD	putative aminoglycoside efflux pump
FR718556	1363	CBX70940.1	YEW_IB35490		hypothetical protein
FR718556	1363	CBX70941.1	YEW_IB35500		unknown protein
FR718556	1363	CBX70942.1	YEW_IB35510		hypothetical protein
FR718556	1363	CBX70943.1	YEW_IB35520		unknown protein
FR718556	1363	CBX70944.1	YEW_IB35530		hypothetical protein
FR718556	1363	CBX70945.1	YEW_IB35540		hypothetical protein
FR718556	1363	CBX70946.1	YEW_IB35550		hypothetical protein
FR718556	1363	CBX70947.1	YEW_IB35560		hypothetical protein
FR718556	1363	CBX70948.1	YEW_IB35570	estB	esterase estB
FR718556	1363	CBX70949.1	YEW_IB35580		hypothetical protein
FR718556	1363	CBX70950.1	YEW_IB35590		hypothetical protein
FR718556	1363	CBX70951.1	YEW_IB35600		unknown protein
FR718556	1363	CBX70952.1	YEW_IB35610		hypothetical protein
FR718556	1363	CBX70953.1	YEW_IB35620	yeeO	uncharacterized transporter yeeO
FR718556	1363	CBX70954.1	YEW_IB35630		hypothetical protein
FR718556	1363	CBX70955.1	YEW_IB35640	argG	argininosuccinate synthase
FR718556	1363	CBX70956.1	YEW_IB35650		unknown protein
FR718556	1363	CBX70957.1	YEW_IB35660		hypothetical protein
FR718556	1363	CBX70958.1	YEW_IB35670		unknown protein
FR718556	1363	CBX70959.1	YEW_IB35680		hypothetical protein
FR718557	1365	CBX70960.1	YEW_EK18630	ndh	NADH dehydrogenase
FR718557	1365	CBX70961.1	YEW_EK18640		UPF0227 protein YE1706
FR718557	1365	CBX70962.1	YEW_EK18650	nagZ	beta-hexosaminidase
FR718557	1365	CBX70963.1	YEW_EK18660		unknown protein
FR718557	1365	CBX70964.1	YEW_EK18670		hypothetical protein
FR718557	1365	CBX70965.1	YEW_EK18680	ycfM	uncharacterized protein ycfM
FR718557	1365	CBX70966.1	YEW_EK18690	ycfL	uncharacterized protein ycfL
FR718557	1365	CBX70967.1	YEW_EK18700	hinT	hiT-like protein hinT
FR718557	1365	CBX70968.1	YEW_EK18710		shikimate 5-dehydrogenase-like protein HI0607
FR718557	1365	CBX70969.1	YEW_EK18720	sgrR	HTH-type transcriptional regulator sgrR
FR718557	1365	CBX70970.1	YEW_EK18730		hypothetical protein
FR718557	1365	CBX70971.1	YEW_EK18740		unknown protein
FR718557	1365	CBX70972.1	YEW_EK18750		unknown protein
FR718557	1365	CBX70973.1	YEW_EK18760		hypothetical protein
FR718557	1365	CBX70974.1	YEW_EK18770		hypothetical protein
FR718557	1365	CBX70975.1	YEW_EK18780	mchF	putative microcin-H47 secretion/processing ATP-binding protein mchF
FR718557	1365	CBX70976.1	YEW_EK18790		unknown protein
FR718557	1365	CBX70977.1	YEW_EK18800		unknown protein
FR718557	1365	CBX70978.1	YEW_EK18810		hypothetical protein
FR718557	1365	CBX70979.1	YEW_EK18820	PTSG	PTS system glucose-specific EIICB component
FR718557	1365	CBX70980.1	YEW_EK18830	ycfH	uncharacterized deoxyribonuclease ycfH
FR718557	1365	CBX70981.1	YEW_EK18840	holB	DNA polymerase III subunit delta'
FR718558	1366	CBX70982.1	YEW_BW08080		unknown protein
FR718558	1366	CBX70983.1	YEW_BW08090	rhtA	inner membrane transporter rhtA
FR718558	1366	CBX70984.1	YEW_BW08100		hypothetical protein
FR718558	1366	CBX70985.1	YEW_BW08110		uncharacterized protein sll1483
FR718558	1366	CBX70986.1	YEW_BW08120		hypothetical protein
FR718558	1366	CBX70987.1	YEW_BW08130		hypothetical protein
FR718558	1366	CBX70988.1	YEW_BW08140	tam	trans-aconitate 2-methyltransferase
FR718558	1366	CBX70989.1	YEW_BW08150	dps	DNA protection during starvation protein
FR718558	1366	CBX70990.1	YEW_BW08160	ybiI	uncharacterized protein ybiI
FR718558	1366	CBX70991.1	YEW_BW08170	glnH	glutamine-binding periplasmic protein
FR718558	1366	CBX70992.1	YEW_BW08180		hypothetical protein
FR718558	1366	CBX70993.1	YEW_BW08190	glnP	glutamine transport system permease protein glnP
FR718558	1366	CBX70994.1	YEW_BW08200	glnQ	glutamine transport ATP-binding protein glnQ
FR718558	1366	CBX70995.1	YEW_BW08210	bdlA	biofilm dispersion protein bdlA
FR718558	1366	CBX70996.1	YEW_BW08220		unknown protein
FR718558	1366	CBX70997.1	YEW_BW08230	rlmF	ribosomal RNA large subunit methyltransferase F
FR718558	1366	CBX70998.1	YEW_BW08240		hypothetical protein
FR718558	1366	CBX70999.1	YEW_BW08250	ybiJ	uncharacterized protein ybiJ
FR718558	1366	CBX71000.1	YEW_BW08260		hypothetical protein
FR718558	1366	CBX71001.1	YEW_BW08270		unknown protein
FR718559	1367	CBX71002.1	YEW_HU34250	sdaA	L-serine dehydratase 1
FR718559	1367	CBX71003.1	YEW_HU34260	nudL	uncharacterized Nudix hydrolase nudL
FR718559	1367	CBX71004.1	YEW_HU34270	pabB	para-aminobenzoate synthase component 1
FR718559	1367	CBX71005.1	YEW_HU34280		UPF0181 protein YE1782
FR718559	1367	CBX71006.1	YEW_HU34290	purT	phosphoribosylglycinamide formyltransferase 2
FR718559	1367	CBX71007.1	YEW_HU34300		hypothetical protein
FR718559	1367	CBX71008.1	YEW_HU34310	dbpA	ATP-independent RNA helicase dbpA
FR718559	1367	CBX71009.1	YEW_HU34320	yebG	uncharacterized protein yebG
FR718559	1367	CBX71010.1	YEW_HU34330		UPF0267 protein YE1787
FR718559	1367	CBX71011.1	YEW_HU34340	yebF	protein yebF
FR718559	1367	CBX71012.1	YEW_HU34350		hypothetical protein
FR718559	1367	CBX71013.1	YEW_HU34360		hypothetical protein
FR718559	1367	CBX71014.1	YEW_HU34370		hypothetical protein
FR718559	1367	CBX71015.1	YEW_HU34380	exoX	exodeoxyribonuclease 10
FR718559	1367	CBX71016.1	YEW_HU34390		unknown protein
FR718559	1367	CBX71017.1	YEW_HU34400	pip	proline iminopeptidase
FR718559	1367	CBX71018.1	YEW_HU34410	holE	DNA polymerase III subunit theta
FR718559	1367	CBX71019.1	YEW_HU34420	ftnA	ferritin-1
FR718559	1367	CBX71020.1	YEW_HU34430		unknown protein
FR718559	1367	CBX71021.1	YEW_HU34440	yobA	protein yobA
FR718559	1367	CBX71022.1	YEW_HU34450		hypothetical protein
FR718559	1367	CBX71023.1	YEW_HU34460		hypothetical protein
FR718559	1367	CBX71024.1	YEW_HU34470	yebY	uncharacterized protein yebY
FR718559	1367	CBX71025.1	YEW_HU34480	int	integrase
FR718559	1367	CBX71026.1	YEW_HU34490		hypothetical protein
FR718560	1370	CBX71027.1	YEW_AA00010	gltX	glutamyl-tRNA synthetase
FR718560	1370	CBX71028.1	YEW_AA00020		hypothetical protein
FR718560	1370	CBX71029.1	YEW_AA00030		hypothetical protein
FR718560	1370	CBX71030.1	YEW_AA00040		unknown protein
FR718560	1370	CBX71031.1	YEW_AA00050	ypeB	uncharacterized protein ypeB
FR718560	1370	CBX71032.1	YEW_AA00060	ligA	DNA ligase
FR718560	1370	CBX71033.1	YEW_AA00070		hypothetical protein
FR718560	1370	CBX71034.1	YEW_AA00080	zipA	cell division protein zipA homolog
FR718560	1370	CBX71035.1	YEW_AA00090	cysZ	protein cysZ
FR718560	1370	CBX71036.1	YEW_AA00100	cysK	cysteine synthase A
FR718560	1370	CBX71037.1	YEW_AA00110		hypothetical protein
FR718560	1370	CBX71038.1	YEW_AA00120	PTSI	phosphoenolpyruvate-protein phosphotransferase
FR718560	1370	CBX71039.1	YEW_AA00130	crr	glucose-specific phosphotransferase enzyme IIA component
FR718560	1370	CBX71040.1	YEW_AA00140		hypothetical protein
FR718560	1370	CBX71041.1	YEW_AA00150	cpxR	transcriptional regulatory protein cpxR
FR718560	1370	CBX71042.1	YEW_AA00160		unknown protein
FR718561	1373	CBX71043.1	YEW_EU20860		unknown protein
FR718561	1373	CBX71044.1	YEW_EU20870	maeB	NADP-dependent malic enzyme
FR718561	1373	CBX71045.1	YEW_EU20880	nudK	GDP-mannose pyrophosphatase nudK
FR718561	1373	CBX71046.1	YEW_EU20890	napC	cytochrome c-type protein napC
FR718561	1373	CBX71047.1	YEW_EU20900	napB	diheme cytochrome c napB
FR718561	1373	CBX71048.1	YEW_EU20910		hypothetical protein
FR718561	1373	CBX71049.1	YEW_EU20920		hypothetical protein
FR718561	1373	CBX71050.1	YEW_EU20930		hypothetical protein
FR718561	1373	CBX71051.1	YEW_EU20940	napD	protein napD
FR718561	1373	CBX71052.1	YEW_EU20950	napF	ferredoxin-type protein napF
FR718561	1373	CBX71053.1	YEW_EU20960	narP	nitrate/nitrite response regulator protein narP
FR718561	1373	CBX71054.1	YEW_EU20970		hypothetical protein
FR718561	1373	CBX71055.1	YEW_EU20980		hypothetical protein
FR718562	1374	CBX71056.1	YEW_HC30920		hypothetical protein
FR718562	1374	CBX71057.1	YEW_HC30930	helD	helicase IV
FR718562	1374	CBX71058.1	YEW_HC30940	yccF	inner membrane protein yccF
FR718562	1374	CBX71059.1	YEW_HC30950	yccS	inner membrane protein yccS
FR718562	1374	CBX71060.1	YEW_HC30960		hypothetical protein
FR718562	1374	CBX71061.1	YEW_HC30970	sulA	cell division inhibitor sulA
FR718562	1374	CBX71062.1	YEW_HC30980	ompA	outer membrane protein A
FR718562	1374	CBX71063.1	YEW_HC30990		UPF0268 protein YE1580
FR718562	1374	CBX71064.1	YEW_HC31000	ycbZ	putative protease La homolog
FR718562	1374	CBX71065.1	YEW_HC31010	fabA	3-hydroxydecanoyl-[acyl-carrier-protein]dehydrata se
FR718562	1374	CBX71066.1	YEW_HC31020		unknown protein
FR718563	1377	CBX71067.1	YEW_LF47620		hypothetical protein
FR718563	1377	CBX71068.1	YEW_LF47630		unknown protein
FR718563	1377	CBX71069.1	YEW_LF47640	nanK	N-acetylmannosamine kinase
FR718563	1377	CBX71070.1	YEW_LF47650	yhcH	uncharacterized protein yhcH
FR718563	1377	CBX71071.1	YEW_LF47660		uncharacterized HTH-type transcriptional regulator HI0143
FR718563	1377	CBX71072.1	YEW_LF47670		unknown protein
FR718563	1377	CBX71073.1	YEW_LF47680	nanT	putative sialic acid transporter
FR718563	1377	CBX71074.1	YEW_LF47690		hypothetical protein
FR718563	1377	CBX71075.1	YEW_LF47700		unknown protein
FR718563	1377	CBX71076.1	YEW_LF47710	cysP	thiosulfate-binding protein
FR718563	1377	CBX71077.1	YEW_LF47720		unknown protein
FR718563	1377	CBX71078.1	YEW_LF47730	cysU	sulfate transport system permease protein cysT
FR718564	1378	CBX71079.1	YEW_BG06050	ruvC	crossover junction endodeoxyribonuclease ruvC
FR718564	1378	CBX71080.1	YEW_BG06060	ruvA	holliday junction ATP-dependent DNA helicase ruvA
FR718564	1378	CBX71081.1	YEW_BG06070	ruvB	holliday junction ATP-dependent DNA helicase ruvB
FR718564	1378	CBX71082.1	YEW_BG06080	yhiP	inner membrane transporter yhiP
FR718564	1378	CBX71083.1	YEW_BG06090		hypothetical protein
FR718564	1378	CBX71084.1	YEW_BG06100	znuB	high-affinity zinc uptake system membrane protein znuB
FR718564	1378	CBX71085.1	YEW_BG06110	znuC	zinc import ATP-binding protein znuC
FR718564	1378	CBX71086.1	YEW_BG06120	znuA	high-affinity zinc uptake system protein znuA
FR718564	1378	CBX71087.1	YEW_BG06130	yebA	uncharacterized metalloprotease yebA
FR718564	1378	CBX71088.1	YEW_BG06140	msbB	lipid A biosynthesis (KDO)2-(lauroyl)-lipid IVA acyltransferase
FR718564	1378	CBX71089.1	YEW_BG06150		hypothetical protein
FR718564	1378	CBX71090.1	YEW_BG06160		unknown protein
FR718564	1378	CBX71091.1	YEW_BG06170		hypothetical protein
FR718565	1384	CBX71092.1	YEW_GH26990	ilvB	acetolactate synthase isozyme 1 large subunit
FR718565	1384	CBX71093.1	YEW_GH27000		unknown protein
FR718565	1384	CBX71094.1	YEW_GH27010		hypothetical protein
FR718565	1384	CBX71095.1	YEW_GH27020		hypothetical protein
FR718565	1384	CBX71096.1	YEW_GH27030		hypothetical protein
FR718565	1384	CBX71097.1	YEW_GH27040		hypothetical protein
FR718565	1384	CBX71098.1	YEW_GH27050		hypothetical protein
FR718565	1384	CBX71099.1	YEW_GH27060		hypothetical protein
FR718565	1384	CBX71100.1	YEW_GH27070		hypothetical protein
FR718565	1384	CBX71101.1	YEW_GH27080		hypothetical protein
FR718565	1384	CBX71102.1	YEW_GH27090		unknown protein
FR718566	1386	CBX71103.1	YEW_CY12090		hypothetical protein
FR718566	1386	CBX71104.1	YEW_CY12100		unknown protein
FR718566	1386	CBX71105.1	YEW_CY12110	yeiE	uncharacterized HTH-type transcriptional regulator yeiE
FR718566	1386	CBX71106.1	YEW_CY12120		hypothetical protein
FR718566	1386	CBX71107.1	YEW_CY12130		hypothetical protein
FR718566	1386	CBX71108.1	YEW_CY12140		hypothetical protein
FR718566	1386	CBX71109.1	YEW_CY12150		putative ABC transporter permease protein MJ0087
FR718566	1386	CBX71110.1	YEW_CY12160		hypothetical protein
FR718566	1386	CBX71111.1	YEW_CY12170	irgA	iron-regulated outer membrane virulence protein
FR718566	1386	CBX71112.1	YEW_CY12180		hypothetical protein
FR718566	1386	CBX71113.1	YEW_CY12190	yliJ	uncharacterized GST-like protein yliJ
FR718566	1386	CBX71114.1	YEW_CY12200		hypothetical protein
FR718566	1386	CBX71115.1	YEW_CY12210		unknown protein
FR718566	1386	CBX71116.1	YEW_CY12220		unknown protein
FR718566	1386	CBX71117.1	YEW_CY12230		hypothetical protein
FR718566	1386	CBX71118.1	YEW_CY12240		hypothetical protein
FR718566	1386	CBX71119.1	YEW_CY12250	metN2	methionine import ATP-binding protein metN 1
FR718566	1386	CBX71120.1	YEW_CY12260	metI	putative D-methionine transport system permease protein metI
FR718566	1386	CBX71121.1	YEW_CY12270		hypothetical protein
FR718566	1386	CBX71122.1	YEW_CY12280		hypothetical protein
FR718566	1386	CBX71123.1	YEW_CY12290		hypothetical protein
FR718567	1387	CBX71124.1	YEW_CF09190		hypothetical protein
FR718567	1387	CBX71125.1	YEW_CF09200		hypothetical protein
FR718567	1387	CBX71126.1	YEW_CF09210		hypothetical protein
FR718567	1387	CBX71127.1	YEW_CF09220	cspC	cold shock-like protein cspC
FR718567	1387	CBX71128.1	YEW_CF09230	crcA	protein crcA
FR718567	1387	CBX71129.1	YEW_CF09240	aroP	aromatic amino acid transport protein aroP
FR718567	1387	CBX71130.1	YEW_CF09250		unknown protein
FR718567	1387	CBX71131.1	YEW_CF09260		unknown protein
FR718567	1387	CBX71132.1	YEW_CF09270		uncharacterized protein YPO1740/y2567/YP_1481
FR718567	1387	CBX71133.1	YEW_CF09280		unknown protein
FR718567	1387	CBX71134.1	YEW_CF09290	yobH	uncharacterized protein yobH
FR718567	1387	CBX71135.1	YEW_CF09300	yecJ	uncharacterized protein yecJ
FR718567	1387	CBX71136.1	YEW_CF09310		unknown protein
FR718567	1387	CBX71137.1	YEW_CF09320		unknown protein
FR718567	1387	CBX71138.1	YEW_CF09330	pqrA	regulatory protein pqrA
FR718567	1387	CBX71139.1	YEW_CF09340		unknown protein
FR718567	1387	CBX71140.1	YEW_CF09350		hypothetical protein
FR718567	1387	CBX71141.1	YEW_CF09360		hypothetical protein
FR718567	1387	CBX71142.1	YEW_CF09370		hypothetical protein
FR718567	1387	CBX71143.1	YEW_CF09380		unknown protein
FR718567	1387	CBX71144.1	YEW_CF09390		hypothetical protein
FR718567	1387	CBX71145.1	YEW_CF09400		hypothetical protein
FR718567	1387	CBX71146.1	YEW_CF09410	ywjA	uncharacterized ABC transporter ATP-binding protein ywjA
FR718567	1387	CBX71147.1	YEW_CF09420		hypothetical protein
FR718568	1388	CBX71148.1	YEW_GW30140		unknown protein
FR718568	1388	CBX71149.1	YEW_GW30150	mltA	membrane-bound lytic murein transglycosylase A
FR718568	1388	CBX71150.1	YEW_GW30160	ygdL	uncharacterized protein ygdL
FR718568	1388	CBX71151.1	YEW_GW30170	ygdK	uncharacterized sufE-like protein ygdK
FR718568	1388	CBX71152.1	YEW_GW30180		hypothetical protein
FR718568	1388	CBX71153.1	YEW_GW30190	csdA	cysteine sulfinate desulfinase
FR718568	1388	CBX71154.1	YEW_GW30200	ygdI	uncharacterized lipoprotein ygdI
FR718568	1388	CBX71155.1	YEW_GW30210	gcvA	glycine cleavage system transcriptional activator
FR718568	1388	CBX71156.1	YEW_GW30220	ygdD	UPF0382 inner membrane protein ygdD
FR718568	1388	CBX71157.1	YEW_GW30230		hypothetical protein
FR718568	1388	CBX71158.1	YEW_GW30240		putative RNA 2'-O-ribose methyltransferase YE3298
FR718568	1388	CBX71159.1	YEW_GW30250		unknown protein
FR718569	1390	CBX71160.1	YEW_BF05920		hypothetical protein
FR718569	1390	CBX71161.1	YEW_BF05930		unknown protein
FR718569	1390	CBX71162.1	YEW_BF05940		hypothetical protein
FR718569	1390	CBX71163.1	YEW_BF05950		hypothetical protein
FR718569	1390	CBX71164.1	YEW_BF05960		hypothetical protein
FR718569	1390	CBX71165.1	YEW_BF05970		unknown protein
FR718569	1390	CBX71166.1	YEW_BF05980	asr1	acid shock protein 1
FR718569	1390	CBX71167.1	YEW_BF05990	ydgD	uncharacterized serine protease ydgD
FR718569	1390	CBX71168.1	YEW_BF06000		hypothetical protein
FR718569	1390	CBX71169.1	YEW_BF06010		hypothetical protein
FR718569	1390	CBX71170.1	YEW_BF06020		hypothetical protein
FR718569	1390	CBX71171.1	YEW_BF06030		hypothetical protein
FR718569	1390	CBX71172.1	YEW_BF06040	azoR	FMN-dependent NADH-azoreductase
FR718570	1393	CBX71173.1	YEW_ET20770		hypothetical protein
FR718570	1393	CBX71174.1	YEW_ET20780		hypothetical protein
FR718570	1393	CBX71175.1	YEW_ET20790		hypothetical protein
FR718570	1393	CBX71176.1	YEW_ET20800		hypothetical protein
FR718570	1393	CBX71177.1	YEW_ET20810		unknown protein
FR718570	1393	CBX71178.1	YEW_ET20820		unknown protein
FR718570	1393	CBX71179.1	YEW_ET20830		hypothetical protein
FR718570	1393	CBX71180.1	YEW_ET20840		hypothetical protein
FR718570	1393	CBX71181.1	YEW_ET20850		hypothetical protein
FR718571	1394	CBX71182.1	YEW_IE35890	metN2	methionine import ATP-binding protein metN 2
FR718571	1394	CBX71183.1	YEW_IE35900	metI	D-methionine transport system permease protein metI
FR718571	1394	CBX71184.1	YEW_IE35910	metQ	D-methionine-binding lipoprotein metQ
FR718571	1394	CBX71185.1	YEW_IE35920	rcsF	protein rcsF
FR718571	1394	CBX71186.1	YEW_IE35930	yaeB	UPF0066 protein yaeB
FR718571	1394	CBX71187.1	YEW_IE35940		unknown protein
FR718571	1394	CBX71188.1	YEW_IE35950	proS	prolyl-tRNA synthetase
FR718571	1394	CBX71189.1	YEW_IE35960	nlpE	lipoprotein nlpE
FR718571	1394	CBX71190.1	YEW_IE35970	yaeJ	uncharacterized protein yaeJ
FR718571	1394	CBX71191.1	YEW_IE35980	yaeQ	uncharacterized protein yaeQ
FR718571	1394	CBX71192.1	YEW_IE35990		UPF0253 protein YE3262
FR718571	1394	CBX71193.1	YEW_IE36000	rof	protein rof
FR718571	1394	CBX71194.1	YEW_IE36010		cytochrome c-552
FR718571	1394	CBX71195.1	YEW_IE36020	tilS	tRNA(Ile)-lysidine synthase
FR718571	1394	CBX71196.1	YEW_IE36030	yaeR	uncharacterized protein yaeR
FR718571	1394	CBX71197.1	YEW_IE36040	ldcC	lysine decarboxylase, constitutive
FR718571	1394	CBX71198.1	YEW_IE36050		hypothetical protein
FR718571	1394	CBX71199.1	YEW_IE36060		hypothetical protein
FR718572	1395	CBX71200.1	YEW_LU50010		hypothetical protein
FR718572	1395	CBX71201.1	YEW_LU50020		hypothetical protein
FR718572	1395	CBX71202.1	YEW_LU50030	yoaE	UPF0053 inner membrane protein yoaE
FR718572	1395	CBX71203.1	YEW_LU50040		hypothetical protein
FR718572	1395	CBX71204.1	YEW_LU50050		unknown protein
FR718572	1395	CBX71205.1	YEW_LU50060	manX	PTS system mannose-specific EIIAB component
FR718572	1395	CBX71206.1	YEW_LU50070	manY	mannose permease IIC component
FR718572	1395	CBX71207.1	YEW_LU50080	manZ	mannose permease IID component
FR718572	1395	CBX71208.1	YEW_LU50090		UPF0266 membrane protein YE1773
FR718572	1395	CBX71209.1	YEW_LU50100		UPF0059 membrane protein YE1772
FR718573	1396	CBX71210.1	YEW_LH48180		unknown protein
FR718573	1396	CBX71211.1	YEW_LH48190	recG	ATP-dependent DNA helicase recG
FR718573	1396	CBX71212.1	YEW_LH48200	trmH	tRNA guanosine-2'-O-methyltransferase
FR718573	1396	CBX71213.1	YEW_LH48210	spoT	guanosine-3',5'-bis(diphosphate)3'-pyrophosphohyd rolase
FR718573	1396	CBX71214.1	YEW_LH48220	rpoZ	DNA-directed RNA polymerase subunit omega
FR718573	1396	CBX71215.1	YEW_LH48230		hypothetical protein
FR718574	1401	CBX71216.1	YEW_GO28010		unknown protein
FR718574	1401	CBX71217.1	YEW_GO28020		unknown protein
FR718574	1401	CBX71218.1	YEW_GO28030		unknown protein
FR718574	1401	CBX71219.1	YEW_GO28040		hypothetical protein
FR718574	1401	CBX71220.1	YEW_GO28050	rnfD	electron transport complex protein rnfD
FR718574	1401	CBX71221.1	YEW_GO28060	rnfG	electron transport complex protein rnfG
FR718574	1401	CBX71222.1	YEW_GO28070	rnfE	electron transport complex protein rnfE
FR718574	1401	CBX71223.1	YEW_GO28080		hypothetical protein
FR718574	1401	CBX71224.1	YEW_GO28090		hypothetical protein
FR718574	1401	CBX71225.1	YEW_GO28100		hypothetical protein
FR718574	1401	CBX71226.1	YEW_GO28110		hypothetical protein
FR718574	1401	CBX71227.1	YEW_GO28120		hypothetical protein
FR718574	1401	CBX71228.1	YEW_GO28130		unknown protein
FR718574	1401	CBX71229.1	YEW_GO28140		unknown protein
FR718575	1402	CBX71230.1	YEW_DH13900		hypothetical protein
FR718575	1402	CBX71231.1	YEW_DH13910	ompX	outer membrane protein X
FR718575	1402	CBX71232.1	YEW_DH13920		hypothetical protein
FR718575	1402	CBX71233.1	YEW_DH13930		hypothetical protein
FR718575	1402	CBX71234.1	YEW_DH13940		hypothetical protein
FR718575	1402	CBX71235.1	YEW_DH13950	ybiT	uncharacterized ABC transporter ATP-binding protein ybiT
FR718575	1402	CBX71236.1	YEW_DH13960		hypothetical protein
FR718576	1404	CBX71237.1	YEW_GA24930		unknown protein
FR718576	1404	CBX71238.1	YEW_GA24940		hypothetical protein
FR718576	1404	CBX71239.1	YEW_GA24950		hypothetical protein
FR718576	1404	CBX71240.1	YEW_GA24960		hypothetical protein
FR718576	1404	CBX71241.1	YEW_GA24970		unknown protein
FR718576	1404	CBX71242.1	YEW_GA24980		hypothetical protein
FR718576	1404	CBX71243.1	YEW_GA24990	amn	AMP nucleosidase
FR718576	1404	CBX71244.1	YEW_GA25000		hypothetical protein
FR718576	1404	CBX71245.1	YEW_GA25010	parA	resolvase
FR718576	1404	CBX71246.1	YEW_GA25020		hypothetical protein
FR718576	1404	CBX71247.1	YEW_GA25030		hypothetical protein
FR718576	1404	CBX71248.1	YEW_GA25040		unknown protein
FR718576	1404	CBX71249.1	YEW_GA25050		hypothetical protein
FR718576	1404	CBX71250.1	YEW_GA25060		hypothetical protein
FR718577	1406	CBX71251.1	YEW_FQ24150		hypothetical protein
FR718577	1406	CBX71252.1	YEW_FQ24160		hypothetical protein
FR718577	1406	CBX71253.1	YEW_FQ24170	cmtB	mannitol-specific cryptic phosphotransferase enzyme IIA component
FR718577	1406	CBX71254.1	YEW_FQ24180		hypothetical protein
FR718577	1406	CBX71255.1	YEW_FQ24190		hypothetical protein
FR718577	1406	CBX71256.1	YEW_FQ24200	pta	phosphate acetyltransferase
FR718578	1410	CBX71257.1	YEW_KN44880		unknown protein
FR718578	1410	CBX71258.1	YEW_KN44890	TrpC	tryptophan biosynthesis protein trpCF
FR718578	1410	CBX71259.1	YEW_KN44900	TrpD	anthranilate phosphoribosyltransferase
FR718578	1410	CBX71260.1	YEW_KN44910	TrpG	anthranilate synthase component II
FR718578	1410	CBX71261.1	YEW_KN44920	TrpE	anthranilate synthase component 1
FR718578	1410	CBX71262.1	YEW_KN44930		unknown protein
FR718578	1410	CBX71263.1	YEW_KN44940	TrpH	protein trpH
FR718578	1410	CBX71264.1	YEW_KN44950	yciO	uncharacterized protein yciO
FR718578	1410	CBX71265.1	YEW_KN44960	rluB	ribosomal large subunit pseudouridine synthase B
FR718578	1410	CBX71266.1	YEW_KN44970	btuR	cob(I)yrinic acid a,c-diamide adenosyltransferase
FR718578	1410	CBX71267.1	YEW_KN44980		hypothetical protein
FR718578	1410	CBX71268.1	YEW_KN44990	yciK	uncharacterized oxidoreductase yciK
FR718578	1410	CBX71269.1	YEW_KN45000	sohB	putative protease sohB
FR718578	1410	CBX71270.1	YEW_KN45010	yciN	protein yciN
FR718578	1410	CBX71271.1	YEW_KN45020		unknown protein
FR718578	1410	CBX71272.1	YEW_KN45030	topA	DNA topoisomerase 1
FR718579	1411	CBX71273.1	YEW_JY42810	yfeD	chelated iron transport system membrane protein yfeD
FR718579	1411	CBX71274.1	YEW_JY42820		hypothetical protein
FR718579	1411	CBX71275.1	YEW_JY42830		hypothetical protein
FR718579	1411	CBX71276.1	YEW_JY42840	yfeB	chelated iron transport system membrane protein yfeB
FR718579	1411	CBX71277.1	YEW_JY42850	yfeA	periplasmic chelated iron-binding protein yfeA
FR718579	1411	CBX71278.1	YEW_JY42860	emtA	endo-type membrane-bound lytic murein transglycosylase A
FR718579	1411	CBX71279.1	YEW_JY42870	marC	UPF0056 inner membrane protein marC
FR718579	1411	CBX71280.1	YEW_JY42880		unknown protein
FR718579	1411	CBX71281.1	YEW_JY42890		unknown protein
FR718579	1411	CBX71282.1	YEW_JY42900		unknown protein
FR718579	1411	CBX71283.1	YEW_JY42910		hypothetical protein
FR718579	1411	CBX71284.1	YEW_JY42920		hypothetical protein
FR718579	1411	CBX71285.1	YEW_JY42930		unknown protein
[truncated: 3,007 more rows]
